# Supplementary material for: The involvement of the human prefrontal cortex in the emergence of visual awareness
Source: eLife. 2024 Jan 24;12:RP89076. doi: 10.7554/eLife.89076 (PMC10945701; doi:10.7554/eLife.89076)
Supplement: Figure 2—source code 1. [file elife-89076-fig2-code1.zip]

Archive with 9 entries (9 files):
- Source Code-Figure2/BipolarRef_BST.m
- Source Code-Figure2/ContrastAna_function.m
- Source Code-Figure2/createFits_bin.m
- Source Code-Figure2/ExtractSubName.m
- Source Code-Figure2/GroupElectrodes.m
- Source Code-Figure2/psyCurvePlot.m
- Source Code-Figure2/psyCurvePlot_MSub.m
- Source Code-Figure2/VASSe1.m
- Source Code-Figure2/VASSe2.m
