# Supplementary material for: The involvement of the human prefrontal cortex in the emergence of visual awareness
Source: eLife. 2024 Jan 24;12:RP89076. doi: 10.7554/eLife.89076 (PMC10945701; doi:10.7554/eLife.89076)
Supplement: Figure 2—source code 1. [file elife-89076-fig2-code1.zip › Source Code-Figure2/BipolarRef_BST.m]

function [] = BipolarRef_BST(SimplyName)
%UNTITLED3 此处提供此函数的摘要
%   此处提供详细说明
% Script generated by Brainstorm (30-Nov-2022)
conditions={'NA','NU','HA','LU'};
for i_condi=1:length(conditions)
% Input files
DataPath=['E:\Software\brainstorm_db\Protocol01\data\',SimplyName,'\',conditions{i_condi}];
cd(DataPath)
Datalist=dir('data_epochs_(_*).mat');
 FileName=[];
        for i_filename=1:length(Datalist)
            nametemp=[Datalist(i_filename).folder,'/',Datalist(i_filename).name];
            nametemp(ismember(nametemp,'\'))='/';
            FileName{i_filename}=nametemp(43:end);

        end
sFiles = FileName;
  
% Start a new report
bst_report('Start', sFiles);

% Process: Apply montage
sFiles = bst_process('CallProcess', 'process_montage_apply', sFiles, [], ...
    'montage',    [SimplyName,': SEEG (bipolar 2)[tmp]'], ...
    'createchan', 1);

% Save and display report
ReportFile = bst_report('Save', sFiles);
bst_report('Open', ReportFile);
end
end
