# Supplementary material for: The involvement of the human prefrontal cortex in the emergence of visual awareness
Source: eLife. 2024 Jan 24;12:RP89076. doi: 10.7554/eLife.89076 (PMC10945701; doi:10.7554/eLife.89076)
Supplement: Figure 2—source code 1. [file elife-89076-fig2-code1.zip › Source Code-Figure2/ExtractSubName.m]

function [SimplyNameT,FullNameT] = ExtractSubName(~)
% 从DOTAnatomy1提取所有被试名字
% 
workpath='E:\DATA_SEEG';
load([workpath,'\DOTAnatomy1.mat']);
SimplyNameT=DOTAnatomy1(3,:);
FullNameT=DOTAnatomy1(2,:);
end
