# Supplementary material for: The involvement of the human prefrontal cortex in the emergence of visual awareness
Source: eLife. 2024 Jan 24;12:RP89076. doi: 10.7554/eLife.89076 (PMC10945701; doi:10.7554/eLife.89076)
Supplement: Figure 2—source code 1. [file elife-89076-fig2-code1.zip › Source Code-Figure2/GroupElectrodes.m]

function AE_t = GroupElectrodes(SimplyNameT,FullNameT)
%UNTITLED4 此处提供此函数的摘要
%   此处提供详细说明

%  SimplyNameT={'bxz','wrh','lr','xj','cyk'};
BadChanName={'B8-B9_lr','B9-B10_lr','K1-K2_lr','A1-A2_bxz','A2-A3_bxz'};

FilePath_chan='E:\Software\brainstorm_db\Protocol01\data\Group_channels\';
for i_sub=1:length(SimplyNameT)
nametemp=SimplyNameT{i_sub};
FileList=dir([FilePath_chan,nametemp,'_@intra\channel*']);
AE_subT{1,i_sub}=load([FilePath_chan,nametemp,'_@intra\',FileList.name]);
end


AE_t=AE_subT{1,1};
AE_t.IntraElectrodes=[];
 AE_t.Channel= [];

ChanNum=1;
IntraElectrodesNum=1;
for i_sub=1:length(AE_subT)
    AE_TEMP=AE_subT{1,i_sub};
 AE_t.Channel=[AE_t.Channel AE_TEMP.Channel];
    for j_sub=1:length(AE_TEMP.Channel)
        AE_t.Channel(ChanNum).Name=strcat(AE_TEMP.Channel(j_sub).Name,'_',SimplyNameT{1,i_sub});
        AE_t.Channel(ChanNum).Group=strcat(AE_TEMP.Channel(j_sub).Group,'_',SimplyNameT{1,i_sub});
             
        ChanNum=ChanNum+1;

    end

    AE_t.IntraElectrodes=[AE_t.IntraElectrodes AE_TEMP.IntraElectrodes];
    for k_sub=1:length(AE_TEMP.IntraElectrodes)

        AE_t.IntraElectrodes(IntraElectrodesNum).Name=strcat(AE_TEMP.IntraElectrodes(k_sub).Name,'_',SimplyNameT{1,i_sub});
        IntraElectrodesNum=IntraElectrodesNum+1;
    end
end

chanLabel={};
for i_chan=1:length(AE_t.Channel)
chanLabel{1,i_chan}=AE_t.Channel(i_chan).Name;

end

adr_dele=find(ismember(chanLabel,BadChanName));
AE_t.Channel(:,adr_dele)=[];
AE_t.Comment=strcat('EEGLAB channels  | bipolar 2 (',num2str(length(AE_t.Channel)),')');

end
