# Supplementary material for: The involvement of the human prefrontal cortex in the emergence of visual awareness
Source: eLife. 2024 Jan 24;12:RP89076. doi: 10.7554/eLife.89076 (PMC10945701; doi:10.7554/eLife.89076)
Supplement: Figure 2—source code 1. [file elife-89076-fig2-code1.zip › Source Code-Figure2/VASSe1.m]

function [SessionResult,AnalyzedData,LatencyDistri,DiscaPercent] = VASSe1(SessionName)
% ´¦Àíµ¥¸öSessionÊý¾Ý£¬Êä³ö´¦ÀíºóÊý¾Ý£¬°üÀ¨¸÷¸öÌõ¼þÏÂÆ½¾ùÖµ±ê×¼²î/·´Ó¦Ê±·Ö²¼
% Êä³ö´¦ÀíºóÊý¾Ý£¬·´Ó¦Ê±·Ö²¼£¬¶ªÆútrialÊýÄ¿
%VASSe('210527_1708_fzp_VisualAware_right.mat');
SubjectName=SessionName(13:end-21);
% SessionPath=['D:\Psychophysical_study\FangZepeng\data\',SubjectName,'_VisualAwareData\',SessionName];
SessionPath=['E:\Data\ÂÛÎÄÓÃ½á¹û\Ð¤¾ü\´¦ÀíÊý¾Ý¼¯\',SubjectName,'_VisualAwareData\',SessionName];

load(SessionPath,'SessionSet','Trial');


AvaiTrialNum=0;
DiscaTrialNumPercent=0;

SampleRateTemp=mode(diff(Trial(1).eyePos.time));
SampleRate1=1018;   %Õâ¸öÊÇeyelinkÖ¡ÂÊ£¬²»ÓÃ¶¯
SampleRate=SampleRate1/SampleRateTemp;   %Êµ¼Ê²ÉÑùÂÊ


PixPerDeg=SessionSet.screen.ppd;
max_itrial=SessionSet.max_itrial;
TrialError=zeros(1,max_itrial);
TwoDirectionRespNum=0;

L_Criterion=0.25;
H_Criterion=0.75;
% DiscaStd=3; 
SacCri=20;
AbNoise=0;

DataGoal={'Latency','PeakVelocity','EyeX SacEnd','EyeY SacEnd','MeanVelocity'};
DataGoal1={'Latency / ms','PeakVelocity / deg/s','EyeX SacEnd / deg','EyeY SacEnd / deg','MeanVelocity / deg/s'};


for i_trial=1:max_itrial
    trial_complete=Trial(i_trial).trial_complete;
    eyePosTime=Trial(i_trial).eyePos.time;

    eyeX_Full=Trial(i_trial).eyePos.eyeX;
    eyeY_Full=Trial(i_trial).eyePos.eyeY;
%     TotalTrialNum= TotalTrialNum+1;

    
    if trial_complete==1
        
        
        Fpx=Trial(i_trial).FP.LocX;
        Fpy=Trial(i_trial).FP.LocY;
        FpOff_RealTimes=Trial(i_trial).EventTime.EyeClock.TargetOn*100;
        EyeTimePoint_Relative=eyePosTime-FpOff_RealTimes;
        EyeTime_Relative=EyeTimePoint_Relative./SampleRate1.*1000; %½«Ê±¼ä»»ËãÎªms
        %****************************
%         eyeX_Full=smoothdata(eyeX_Full,'movmean',2);
%         eyeY_Full=smoothdata(eyeY_Full,'movmean',2);
        BaselineIndex=EyeTime_Relative<0 & EyeTime_Relative >=-300;
        eye_Base=[eyeX_Full(BaselineIndex);eyeY_Full(BaselineIndex)];
        eye_Base_Deg=eye_Base;
%         eye_Base_Deg=(eye_Base-[Fpx;Fpy])./PixPerDeg;
       

        if max(max(abs(eye_Base_Deg)))>=50
            TrialError(1,i_trial)=11;         % Õ£ÑÛ´íÎó´úÂë1
            %                 plot(EyeTime_Relative,eyeX_Deg_Smooth);
            %                 xlabel('Time Relative to FPoff  ms');
            %                 ylabel('Smoothed eyeX deg');
            %                 title({'Smoothed Eye Trace',['Trial=',num2str(TotalTrialNum)]});
            %             EyeBlinkTrialNum=EyeBlinkTrialNum+1;
            continue
        end
        Velocity_eyeBase=diff(eye_Base_Deg,1,2)./(1/SampleRate);
        Velocity_eyeBaseT=sign(Velocity_eyeBase(1,:)).*sqrt(Velocity_eyeBase(1,:).^2+Velocity_eyeBase(2,:).^2);
        VelocityThreshold=mean(Velocity_eyeBaseT)+2.*std(Velocity_eyeBaseT);
        
        %****************************
%         figure;
%         subplot(2,1,1);
% plot(EyeTime_Relative,eyeX_Full);
% hold on
% plot([0,0],[-15,15],'--r')
% hold off
% xlabel('time to FP off / ms');
% ylabel('X Eye Position / deg');
%        subplot(2,1,2);
% plot(EyeTime_Relative,eyeY_Full);
% hold on
% plot([0,0],[-15,15],'--r')
% hold off
% xlabel('time to FP off / ms');
% ylabel('Y Eye Position / deg');
% pause;
% close
%         
        eyeX=eyeX_Full(EyeTime_Relative>=0);
        eyeY=eyeY_Full(EyeTime_Relative>=0);
        EyeTime_Relative=EyeTime_Relative(EyeTime_Relative>=0); %Ê±¼ä¶ÔÆëµ½FPÏûÊ§
%         eyeX_Deg=(eyeX-Fpx)./PixPerDeg;   %ÑÛÎ»ÖÃÏà¶ÔÓÚ×¢ÊÓµãµÄÊÓ½Ç¶È
%         eyeY_Deg=(eyeY-Fpy)./PixPerDeg;
eyeX_Deg=eyeX;   %ÑÛÎ»ÖÃÏà¶ÔÓÚ×¢ÊÓµãµÄÊÓ½Ç¶È
eyeY_Deg=eyeY;


        Velocity_eye=[0,diff(eyeX_Deg)/(1/SampleRate);0,diff(eyeY_Deg)/(1/SampleRate)]; %X/Y·½ÏòÑÛËÙ¶È
        Velocity_eyeT=sqrt(Velocity_eye(1,:).^2+Velocity_eye(2,:).^2);
%         Velocity_eyeT=smoothdata(Velocity_eyeT,'movmean',5);


        %Æ½»¬Êý¾Ý
        eyeX_Deg_Smooth=smoothdata(eyeX_Deg,'movmean',10);        
        
        
%          Velocity_eyeX_Smooth=[0,abs(diff(eyeX_Deg_Smooth))./(1/SampleRate)];
        Velocity_eyeX_Smooth=zeros(1,numel(eyeX)); %Ô¤·ÖÅä¿Õ¼ä
        Velocity_eyeX_Smooth(1)=0;
        for EV_Smooth=2:numel(eyeX)
            Velocity_eyeX_Smooth(1,EV_Smooth)=(eyeX_Deg_Smooth(EV_Smooth)-eyeX_Deg_Smooth(EV_Smooth-1))/(1/SampleRate);
        end
        
        %¼ÆËã·´Ó¦Ê±
        Velocity_eyeX_Smooth=smoothdata(Velocity_eyeX_Smooth,'movmean',10);
        
        %****************20210425Ìí¼Ó****************************
       
        eyeY_Deg_Smooth=smoothdata(eyeY_Deg,'movmean',10);
%            Velocity_eyeY_Smooth=[0,abs(diff(eyeY_Deg_Smooth))./(1/SampleRate)];
        Velocity_eyeY_Smooth=zeros(1,numel(eyeY));   %Ô¤·ÖÅä¿Õ¼ä
        Velocity_eyeY_Smooth(1)=0;
        for EV_Smooth=2:numel(eyeY)
            Velocity_eyeY_Smooth(1,EV_Smooth)=(eyeY_Deg_Smooth(EV_Smooth)-eyeY_Deg_Smooth(EV_Smooth-1))/(1/SampleRate);
        end
        
        Velocity_eyeY_Smooth=smoothdata(Velocity_eyeY_Smooth,'movmean',10);
        
        %****************ÒÔÉÏ20210425Ìí¼Ó****************************
        
        
        if max(abs(eyeX_Deg_Smooth))>=50 ||  max(abs(eyeY_Deg_Smooth))>=50
            TrialError(1,i_trial)=11;         % Õ£ÑÛ´íÎó´úÂë1
            %                 plot(EyeTime_Relative,eyeX_Deg_Smooth);
            %                 xlabel('Time Relative to FPoff  ms');
            %                 ylabel('Smoothed eyeX deg');
            %                 title({'Smoothed Eye Trace',['Trial=',num2str(TotalTrialNum)]});
%             EyeBlinkTrialNum=EyeBlinkTrialNum+1;
            continue
        end
        
        %*****ÅÅ³ýÏòÁ½¸ö·½ÏòÑÛ¶¯µÄÊý¾Ý,´ÓÎ»ÖÃ¡¢ËÙ¶ÈÕý¸º¿¼ÂÇ********
%         TwoDirection_PosIndex1=eyeX_Deg_Smooth>=3;
%         TwoDirection_PosIndex2=eyeX_Deg_Smooth<=-3;
%         TwoDirection_PosIndex11=strfind(TwoDirection_PosIndex1,ones(1,SacCri));
%         TwoDirection_PosIndex21=strfind(TwoDirection_PosIndex2,ones(1,SacCri));
%         TwoDirection_Pos(1,i_trial)=sum(TwoDirection_PosIndex11) && sum(TwoDirection_PosIndex21);
%         
%         
%         TwoDirection_EyeIndex1=Velocity_eyeX_Smooth>=30;
%         TwoDirection_EyeIndex2=Velocity_eyeX_Smooth<=-30;
%         TwoDirection_Index11=strfind(TwoDirection_EyeIndex1,ones(1,SacCri));
%         TwoDirection_Index21=strfind(TwoDirection_EyeIndex2,ones(1,SacCri));
%         TwoDirection_EV(1,i_trial)=sum(TwoDirection_Index11) && sum(TwoDirection_Index21);
%         
%         TwoDirection(1,i_trial)=TwoDirection_Pos(1,i_trial) && TwoDirection_EV(1,i_trial);
%         
%         if  TwoDirection(1,i_trial)==1
%             TrialError(1,i_trial)=12;  % Á½·½ÏòÑÛ¶¯£¬´íÎó´úÂë2
%             %                 figure;
%             %                 plot(EyeTime_Relative,eyeX_Deg);
%             %                 xlabel('Time Relative to FPoff  ms');
%             %                 ylabel('eyeX deg');
%             %                 title({['Trial=',num2str(AvaiTrialNum),' Unavailable, Two Direction Saccade']});
%             TwoDirectionRespNum= TwoDirectionRespNum+1;
%             
%             continue
%         end
%         

        Velocity_eyeX_Smooth=abs(Velocity_eyeX_Smooth);
        
        %**********************20210425Ìí¼Ó*******************************
        Velocity_eyeY_Smooth=abs(Velocity_eyeY_Smooth);
        Velocity_eye_Smooth=sqrt(Velocity_eyeX_Smooth.^2+Velocity_eyeY_Smooth.^2);
        %**********************20210425Ìí¼Ó*******************************
        
%         LatencyIndex1=Velocity_eye_Smooth>=30;
% SacIndex1=Velocity_eyeT>=VelocityThreshold;
Velocity_eyeT=Velocity_eye_Smooth;
         SacIndex1=Velocity_eye_Smooth>=30;
        %             LatencyIndex1=Velocity_eyeX_Smooth>=30;  *******20210425¸Ä
        
   
        
        SacIndex2=strfind(SacIndex1,ones(1,SacCri));    %Á¬ÐøSacCri¸öµãÂß¼­ÖµÎª1£¬¼´´óÓÚ30¶È/s£¬·µ»ØÖµÎªÂú×ãÌõ¼þµÄÐòÁÐµÄ³õÊ¼ÖµµÄË÷ÒýÖµ£»
        if isempty(SacIndex2)
            AbNoise=AbNoise+1;
            continue
        end
        if AbNoise>=10
            break
        end
        AvaiTrialNum=AvaiTrialNum+1;
        
        
        %·ÖÊÔ´ÎÀàÐÍ£º·´Ó¦ÀàÐÍ£¬ÑÛ¾¦Ïò×óÏòÓÒÔË¶¯£¬
        Result(1,AvaiTrialNum)=Trial(i_trial).Sti.Contrast; %  StiContrast
        Result(2,AvaiTrialNum)=Trial(i_trial).AwareType1U2A;   % ¿´Ã»¿´µ½
        Result(3,AvaiTrialNum)=Trial(i_trial).Resp1L2R; % ÑÛ¶¯·½Ïò
        Result(4,AvaiTrialNum)=Trial(i_trial).TG.RespFP1G2R;
        Result(5,AvaiTrialNum)=i_trial;
        
        SacSegIndex=find(diff(SacIndex2)~=1);    %ËÙ¶ÈË÷Òýµã×ö²î·Ö£¬ÕÒ³ö²»Á¬ÐøµÄµã£¬ÇÐ·ÖÎª¶à¶ÎÑÛÌø
        LatencyIndex3=EyeTime_Relative(SacIndex2);
       
        
%  Latency(1,AvaiTrialNum)=LatencyIndex3(1,1);
        %**********************ÒÔÉÏ20210425¸Ä*******************

           
               SacSegIndex1=[SacIndex2(1,1),SacIndex2(SacSegIndex+1);[SacIndex2(SacSegIndex),SacIndex2(end)]+SacCri-1];
               if numel(SacSegIndex1)==2
                   Amplitude=abs(diff(eyeX_Deg_Smooth(SacSegIndex1)',1,1));
               else
                   Amplitude=abs(diff(eyeX_Deg_Smooth(SacSegIndex1),1,1));
               end
             
               SacOrder=find(Amplitude==max(Amplitude));
%                SacOrder_temp=find(Amplitude>1);
%                 SacOrder=SacOrder_temp(1,1);
               Latency(1,AvaiTrialNum)=EyeTime_Relative(SacSegIndex1(1,SacOrder));
          PeakVelocity_temp=sort(Velocity_eyeT(SacSegIndex1(1,SacOrder):SacSegIndex1(2,SacOrder)),'descend');%ËÙ¶ÈÖµ´Ó´óµ½Ð¡ÅÅÁÐ
%             PeakVelocity_temp=sort(Velocity_eyeT,'descend');%ËÙ¶ÈÖµ´Ó´óµ½Ð¡ÅÅÁÐ
            PeakVelocity(1,AvaiTrialNum)=mean(PeakVelocity_temp(1:3));
            MeanVelocity(1,AvaiTrialNum)=mean(Velocity_eyeT(SacSegIndex1(1,SacOrder):SacSegIndex1(2,SacOrder)));
            EyeXP_SacEnd(1,AvaiTrialNum)=eyeX_Deg_Smooth(SacSegIndex1(2,SacOrder))-eyeX_Deg_Smooth(SacSegIndex1(1,SacOrder));
            EyeYP_SacEnd(1,AvaiTrialNum)=eyeY_Deg(SacSegIndex1(2,SacOrder));
        
        %*******¼ÆËãpeak Velocity************mean Velocity
        
%         if isempty(SacSegIndex)
%             %             PeakVelocity(1,AvaiTrialNum)=max(Velocity_eyeT);
%             
%             PeakVelocity_temp=sort(Velocity_eyeT(1,SacIndex2(1,1):(SacIndex2(end)+SacCri-1)),'descend');%ËÙ¶ÈÖµ´Ó´óµ½Ð¡ÅÅÁÐ
%             PeakVelocity(1,AvaiTrialNum)=mean(PeakVelocity_temp(1:3));
%             MeanVelocity(1,AvaiTrialNum)=mean(Velocity_eyeT(1,SacIndex2(1,1):(SacIndex2(end)+SacCri-1)));
%         else
%             PV_SegIndex3=SacIndex2(1,SacSegIndex(1,1))+SacCri-1; %Ëãµ½Á¬ÐøSacCri¸öµã×îºóÒ»¸öµã
%             amp=abs(eyeX_Deg(SacIndex2(1,1))- eyeX_Deg(PV_SegIndex3))
%             if amp<2
% %                 PV_SegIndex2=LatencyIndex2(1,SacSegIndex(1,1));
%                 PV_SegIndex3=SacIndex2(1,SacSegIndex(1,1))+SacCri-1; %Ëãµ½Á¬ÐøSacCri¸öµã×îºóÒ»¸öµã  
%                 PeakVelocity_temp=sort(Velocity_eyeT(1,(SacIndex2(1,SacSegIndex(1,1)+1)):(SacIndex2(1,SacSegIndex(1,1))+SacCri-1)),'descend');%ËÙ¶ÈÖµ´Ó´óµ½Ð¡ÅÅÁÐ
%                 PeakVelocity(1,AvaiTrialNum)=mean(PeakVelocity_temp(1:3));
% %                 MeanVelocity(1,AvaiTrialNum)=mean(Velocity_eyeT(1,(SacIndex2(1,SacSegIndex(1,1)+1)):(SacIndex2(1,SacSegIndex(1,1))+SacCri-1));
%                 LatencyIndex3=EyeTime_Relative(SacIndex2(1,SacSegIndex(1,1)+1));
%                 Latency(1,AvaiTrialNum)=LatencyIndex3(1,1);
%             else
%             %             PeakVelocity(1,AvaiTrialNum)=max(Velocity_eyeT(1,1:PV_SegIndex3));  %Ö»ÔÚµÚÒ»²½ÑÛÌø¼ÆËãpeak velocity
%             PeakVelocity_temp=sort(Velocity_eyeT(1,SacIndex2(1,1):(SacIndex2(1,SacSegIndex(1,1))+SacCri-1)),'descend');%ËÙ¶ÈÖµ´Ó´óµ½Ð¡ÅÅÁÐ
%             PeakVelocity(1,AvaiTrialNum)=mean(PeakVelocity_temp(1:3));
%             MeanVelocity(1,AvaiTrialNum)=mean(Velocity_eyeT(1,SacIndex2(1,1):PV_SegIndex3));
%             end
%         end
        %************************µ÷ÊÔÓÃ********************************
%         figure;
%         subplot(2,1,1);
%         hold on
%         plot(EyeTime_Relative,eyeX_Deg_Smooth);
%         plot([Latency(1,AvaiTrialNum),Latency(1,AvaiTrialNum)],[-12,12],'--r')
%         hold off
%         subplot(2,1,2);
%         hold on
%         plot(EyeTime_Relative,Velocity_eyeT);
%         plot([Latency(1,AvaiTrialNum),Latency(1,AvaiTrialNum)],[0,PeakVelocity(1,AvaiTrialNum)],'--r');
%         plot(Latency(1,AvaiTrialNum),PeakVelocity(1,AvaiTrialNum),'ro');
%         hold off
%         
%         pause;
        
        
        close
        
        
        
        %*************ÒÔÏÂ¼ÆËãÑÛ¶¯Âäµã***********************
        
        
%         
%         if isempty(SacSegIndex)==1
%             
%             EyeXP_SacEnd(1,AvaiTrialNum)=eyeX_Deg_Smooth(1,SacIndex2(end)+SacCri-1);
%             EyeYP_SacEnd(1,AvaiTrialNum)=eyeY_Deg_Smooth(1,SacIndex2(end)+SacCri-1);
%             SacEndTime(1,AvaiTrialNum)=EyeTime_Relative(1,SacIndex2(end)+SacCri-1);  %Ã¿¶ÎÑÛÌø½áÊøÊ±¼ä
%         else
%             EyeV_SegIndex3=SacIndex2(1,SacSegIndex)+SacCri-1;             %Ã¿¶ÎÑÛÌøºó×îºóÒ»¸öÁ¬ÐøµÄµã
%             EachSacEndTime=EyeTime_Relative(1,EyeV_SegIndex3);  %Ã¿¶ÎÑÛÌø½áÊøÊ±¼ä
%             EyeXP_EachSacEnd=eyeX_Deg_Smooth(1,EyeV_SegIndex3);
%             EyeYP_EachSacEnd=eyeY_Deg_Smooth(1,EyeV_SegIndex3);
%             EyeXP_SacEnd(1,AvaiTrialNum)=eyeX_Deg_Smooth(1, EyeV_SegIndex3(1,1));
%             EyeYP_SacEnd(1,AvaiTrialNum)=eyeY_Deg_Smooth(1, EyeV_SegIndex3(1,1));
%         end
%         

        %***************ÒÔÉÏ¼ÆËãÑÛ¶¯Âäµã***********************
        
        
        
        %
        %                         subplot(1,2,1);
        %                         plot(EyeTime_Relative,eyeX_Deg_Smooth);
        %                         xlabel('Time Relative to FPoff  ms');
        %                         ylabel('Smoothed eyeX deg');
        %                         title({'Smoothed Eye Trace',['Trial=',num2str(TotalTrialNum)]});
        %
        %                         subplot(1,2,2);
        %                         plot(EyeTime_Relative,Velocity_eye_Smooth);
        %                         xlabel('Time Relative to FPoff  ms');
        %                         ylabel('Smoothed Velocity eyeX  deg/s');
        %                         title({'Smoothed Eye Velocity',['Trial=',num2str(TotalTrialNum)]});
        
        %±£´æÊý¾Ý
%         Velocity_EyeX_Total{AvaiTrialNum,1}=Velocity_eyeX;
%         Velocity_EyeX_SmoothedTotal{AvaiTrialNum,1}=Velocity_eyeX_Smooth;
%         EyeTrace_EyeX_Total{AvaiTrialNum,1}=eyeX_Deg;
%         EyeTrace_EyeX_SmoothedTotal{AvaiTrialNum,1}=eyeX_Deg_Smooth;
%         
    else
        TrialError(1,i_trial)=13;  % trialÎ´Íê³É£¬´íÎó´úÂë3
        %             figure;
        %             plot(eyeX,eyeY);
        %             title({['Trial=',num2str(TotalTrialNum),'Unavailable']});
        
    end
    
end


%   SessionAvaiTrialNum=AvaiTrialNum-IndexOnset+1;
    SessionContrastList=tabulate(Result(1,:));
    
    SessionContrast=Result(1,:);
    SessionAwareType=Result(2,:);
    
    AwareNum=zeros(1,numel(SessionContrastList(:,1)));
    UnAwareNum=zeros(1,numel(SessionContrastList(:,1)));
    ResEachContrast=cell(1,numel(SessionContrastList(:,1)));
     
    for i_contrast=1:numel(SessionContrastList(:,1))
        ResEachContrast{1,i_contrast}=SessionAwareType(SessionContrast==SessionContrastList(i_contrast,1));
        tempRes=ResEachContrast{i_contrast};
        AwareNum(1,i_contrast)=numel(find(tempRes==2));
        UnAwareNum(1,i_contrast)=numel(find(tempRes==1));
    end
    AwarePercent_Ini=AwareNum./(AwareNum+UnAwareNum);
    TrialNumEachCondi=AwareNum+UnAwareNum;
    
    
    
    StiContrastList_Ini=SessionContrastList(:,1);
    StiContrastNum_Ini=SessionContrastList(:,2)';
    

%   ½á¹ûÌõ¼þ1:È¥³ýÈ¥³ýtrialÊý¹ýÉÙµÄ¶Ô±È¶È£»
    DiscardCri=StiContrastNum_Ini<=round(DiscaTrialNumPercent*max_itrial);
    DisContrast=StiContrastList_Ini(DiscardCri)';
    StiContrastList=StiContrastList_Ini(~DiscardCri)';
    StiContrastNum=StiContrastNum_Ini(~DiscardCri);
    AwarePercent=AwarePercent_Ini(~DiscardCri);
    
    AvaiNum_temp=AvaiTrialNum;

    
    
    AllResult=[];
    
    AllResult(1,:)=Latency;
    AllResult(2,:)=PeakVelocity;
    AllResult(3,:)=abs(EyeXP_SacEnd);

    AllResult(4,:)=EyeYP_SacEnd;
    AllResult(5,:)=MeanVelocity;
    AllResult=AllResult(:,AllResult(1,:)~=0);
    
    
    for i_disca=1:length(DisContrast)
        Disca_Address=find(Result(1,:)==DisContrast(i_disca));
        DiscaTrialNum1=Result(5,Disca_Address);
        TrialError(1,DiscaTrialNum1)=21;    %È¥³ýtrialÊýÕ¼±ÈÐ¡ÓÚ¸ø¶¨Ìõ¼þµÄ¶Ô±È¶È£¬´íÎóÀàÐÍ±ê¼ÇÎª21£»
        AllResult(:,Disca_Address)=[];
%         Latency(:,Disca_Address)=[];
%         PeakVelocity(:,Disca_Address)=[];
%         EyeXP_SacEnd(:,Disca_Address)=[];
%         EyeYP_SacEnd(:,Disca_Address)=[];
        Result(:,Disca_Address)=[];
        AvaiTrialNum=numel(Result(1,:));
    end
       
    test_disca1=AvaiNum_temp-AvaiTrialNum;
 

    %½á¹ûÌõ¼þ2:È¥³ý´óÓÚ·´Ó¦Ê±´óÓÚ1500ms¡¢Ð¡ÓÚ100ms¡¢PeakVelocityÐ¡ÓÚ100¡¢Ö÷ÑÛ¶¯ÂäµãÐ¡ÓÚ3.3¶ÈµÄÊÔ´Î£»
    
%     Disca_Address1=find(AllResult(1,:)>=1500 | AllResult(1,:)<=100 | AllResult(2,:)<=100 | AllResult(3,:)<1);
%        Disca_Address1=find(AllResult(1,:)>=1500 | AllResult(1,:)<=100 | AllResult(3,:)<=1);
 Disca_Address1=[];
    
    AllResult(:,Disca_Address1)=[];
    AllResult(3,:)=abs(abs(AllResult(3,:))-10); %½«Âäµã¼ÆËãÎª¾àÀë°ÐµãµÄ¾àÀë¾ø¶ÔÖµ£»
    DiscaTrialNum2=Result(5,Disca_Address1);
    TrialError(1,DiscaTrialNum2)=22;    %²»·ûºÏÌõ¼þ2µÄ´íÎóÀàÐÍ±ê¼ÇÎª22£»
    Result(:,Disca_Address1)=[];
    AvaiTrialNum=numel(AllResult(1,:));
   
    
    %*********************·ÖtrialÀàÐÍ*********************
    
    All_Contra_temp{1,1}=StiContrastList(AwarePercent<L_Criterion | StiContrastList==0);
    All_Contra_temp{1,2}=StiContrastList(AwarePercent>=L_Criterion & AwarePercent<=H_Criterion & StiContrastList~=0);
    All_Contra_temp{1,3}=StiContrastList(AwarePercent>H_Criterion);
    
    TrialTypeAddress={};
    AllTrialTypeAddress={};
    AllTrialTypeData={};
    AnalyzedData=[];
    EachCondiNum=[];
    
    %¸ù¾Ý²»Í¬¶Ô±È¶ÈÇø¼ä£¬ÖÆ¶¨Ìõ¼þ£¬·ÖtrialÀàÐÍ£¬ÕÒ³ö²»Í¬ÀàÐÍtrialµÄµØÖ·£¨Ë÷Òý£©£»
    for i_contemp1=1:size(All_Contra_temp,2)
        ContrastTemp=All_Contra_temp{1,i_contemp1};
        for i_contemp2=1:size((ContrastTemp),2)
            
            TrialTypeAddress{i_contemp1,i_contemp2,1,1}=find(Result(1,:)==ContrastTemp(i_contemp2) &  Result(2,:)==1);     % ×Ü¡¢Ã»¿´¼û
            TrialTypeAddress{i_contemp1,i_contemp2,2,1}=find(Result(1,:)==ContrastTemp(i_contemp2) &  Result(2,:)==2);      % ×Ü¡¢¿´¼û
            TrialTypeAddress{i_contemp1,i_contemp2,1,2}=find(Result(1,:)==ContrastTemp(i_contemp2) &  Result(2,:)==1 & Result(3,:)==1);   %×ó¡¢Ã»¿´¼û
            TrialTypeAddress{i_contemp1,i_contemp2,2,2}=find(Result(1,:)==ContrastTemp(i_contemp2) &  Result(2,:)==2 & Result(3,:)==1);    %×ó¡¢¿´¼û
            TrialTypeAddress{i_contemp1,i_contemp2,1,3}=find(Result(1,:)==ContrastTemp(i_contemp2) &  Result(2,:)==1 & Result(3,:)==2);    %ÓÒ¡¢Ã»¿´¼û
            TrialTypeAddress{i_contemp1,i_contemp2,2,3}=find(Result(1,:)==ContrastTemp(i_contemp2) &  Result(2,:)==2 & Result(3,:)==2);     %ÓÒ¡¢¿´¼û
        
        end
    end

    for i_c4=1:size(TrialTypeAddress,4)
        comTemp=[];
        for i_c3=1:size(TrialTypeAddress,3)
            comTemp=[];
            for i_c1=1:size(TrialTypeAddress,1)
                comTemp=[];
                for i_c2=1:size(TrialTypeAddress,2)
                    comTemp=[comTemp,cell2mat(TrialTypeAddress(i_c1,i_c2,i_c3,i_c4))];
                end
                AllTrialTypeAddress{i_c1,i_c3,i_c4}=comTemp;
              
            end
        end
    end


    AllTrialTypeAddress=permute(AllTrialTypeAddress,[2 1 3]);      %µ÷ÕûÊý¾Ý½á¹¹
    AllTrialTypeAddress=(reshape(AllTrialTypeAddress,[6,3]))';
    
   
    %Ã¿ÖÖÀàÐÍÇóÆ½¾ùÖµ¡¢±ê×¼²î¡¢ÖÐÖµµÈ£¬¿ÉÔÚ´Ë¼Ó¼ÆËã²ÎÊý
    
    for i_dev1=1:length(DataGoal1)
            for i_dev3=1:size(AllTrialTypeAddress,1)
                for i_dev4=1:size(AllTrialTypeAddress,2)
                    address_temp1=cell2mat(AllTrialTypeAddress(i_dev3,i_dev4));
                    data_temp1=AllResult(i_dev1,:);
                      AllTrialTypeData{i_dev3,i_dev4,i_dev1}=data_temp1(address_temp1);
                      AnalyzedData(i_dev3,i_dev4,i_dev1,1)=mean(AllTrialTypeData{i_dev3,i_dev4,i_dev1});
                      AnalyzedData(i_dev3,i_dev4,i_dev1,2)=std(AllTrialTypeData{i_dev3,i_dev4,i_dev1});
                      
                      %******** median ************
                      AnalyzedData_Median(i_dev3,i_dev4,i_dev1,1)=median(AllTrialTypeData{i_dev3,i_dev4,i_dev1});
                      AnalyzedData_Median(i_dev3,i_dev4,i_dev1,2)=std(AllTrialTypeData{i_dev3,i_dev4,i_dev1});
                end
            end
    end
    
    


%*******************************°´ÕÕ±ê×¼²î³ýÈ¥¼«Öµ(´Ë²¿·Ö¿ÉÄÜÓÐÎÊÌâ£¬ÐèÑéÖ¤)********************************
 
%     DiscaRange(:,:,:,1)=AnalyzedData(:,:,:,1)-DiscaStd*AnalyzedData(:,:,:,2);
%     DiscaRange(:,:,:,2)=AnalyzedData(:,:,:,1)+DiscaStd*AnalyzedData(:,:,:,2);
%     DiscaStdNum=0;
%     
%     for i_disca1=1:size(AnalyzedData,1)
%         for i_disca2=1:size(AnalyzedData,2)
%             discaAddress_temp=[];
%             for i_disca3=1:size(AnalyzedData,3)
%                 data_temp1=cell2mat(AllTrialTypeData(i_disca1,i_disca2,i_disca3));
%                 DiscaAddress{i_disca3,1}=find(data_temp1>DiscaRange(i_disca1,i_disca2,i_disca3,1) & data_temp1<DiscaRange(i_disca1,i_disca2,i_disca3,2));
%                 DiscaAddress1{i_disca1,i_disca2,i_disca3}=find(~(data_temp1>DiscaRange(i_disca1,i_disca2,i_disca3,1) & data_temp1<DiscaRange(i_disca1,i_disca2,i_disca3,2)));
%                 DiscaData1{i_disca1,i_disca2,i_disca3}=data_temp1(DiscaAddress1{i_disca1,i_disca2,i_disca3});
%                 discaAddress_temp{i_disca3}=DiscaAddress{i_disca3,1};
%             end
%              discaAddress_temp=intersect(intersect(discaAddress_temp{1},discaAddress_temp{2}),discaAddress_temp{3});
%              for i_disca3=1:size(AnalyzedData,3)
%                  data_temp2=cell2mat(AllTrialTypeData(i_disca1,i_disca2,i_disca3));
%                  
%                  if i_disca3==3  %´¦ÀíEyeXÂäµãÊý¾ÝÊ±È¡¾ø¶ÔÖµ
%                      AllTrialTypeData{i_disca1,i_disca2,i_disca3}=abs(data_temp2(discaAddress_temp));
%                      pic_EyeXSacEnd{i_disca1,i_disca2}=data_temp2(discaAddress_temp);
%                  else
%                      AllTrialTypeData{i_disca1,i_disca2,i_disca3}=data_temp2(discaAddress_temp);
%                  end
%                  DiscaStdNum=DiscaStdNum+numel(data_temp2)-numel(AllTrialTypeData{i_disca1,i_disca2,i_disca3});
%                  
%                  AnalyzedData(i_disca1,i_disca2,i_disca3,1)=mean(AllTrialTypeData{i_disca1,i_disca2,i_disca3});
%                  AnalyzedData(i_disca1,i_disca2,i_disca3,2)=std(AllTrialTypeData{i_disca1,i_disca2,i_disca3});
%                  
%                   AnalyzedData_Median(i_disca1,i_disca2,i_disca3,1)=median(AllTrialTypeData{i_disca1,i_disca2,i_disca3});
%                   AnalyzedData_Median(i_disca1,i_disca2,i_disca3,2)=std(AllTrialTypeData{i_disca1,i_disca2,i_disca3});
%              end
%         end
%     end
 
    for i_num1=1:size(AllTrialTypeData,1)
        for i_num2=1:size(AllTrialTypeData,2)
            EachCondiNum(i_num1,i_num2)=numel(cell2mat(AllTrialTypeData(i_num1,i_num2)));
        end
    end

 %******************************´æ´¢»ã×ÜÊý¾Ý*************************
%  
%  DataPool{i_session}=AllTrialTypeData;


SessionTrialError.EyeBlinkNum=numel(find(TrialError==11));
SessionTrialError.TwoDirecSac=numel(find(TrialError==12));
SessionTrialError.TrialUncomplete=numel(find(TrialError==13));
SessionTrialError.LittleTrialsContrast=numel(find(TrialError==21));
SessionTrialError.FixedCri_EachParameter=numel(find(TrialError==22));
% SessionTrialError.ThreeStdCri=DiscaStdNum;
DiscaPercent=numel(find(TrialError~=0))/max_itrial;
 %*******************************************************************
    
  
    FigNum=0;
    
SessionName=SessionName(1:end-22); 
filename=SessionName;  %  ÎÄ¼þÃüÃû
% FolderPath = ['D:\Consciousness\DataAnalysis\Result\SingleSession\',filename];%  ±£´æÔÚÖ¸¶¨ÎÄ¼þ¼ÐÏÂ
FolderPath = ['F:\DataVA\zjx\ÐÐÎª½á¹û\\SingleSession\',filename];
mkdir([FolderPath,'\otherFormat\']);
filepath = [FolderPath,'\'];
filepath1=[FolderPath,'\otherFormat\'];
%*******************ÐÄÀíÎïÀíÇúÏß»­Í¼*************************************

    createFit(StiContrastList,AwarePercent);
    xlabel('Stimulus Contrast');
    ylabel('Aware Percent');
    ylim([0 1]);
    title({['Psych Curve',' ( N=',num2str(sum(StiContrastNum)),')'],['n= ',num2str(StiContrastNum)]});
    legend off;
    FigName{1}=strcat('Psych Curve');
    FigNum= FigNum+1;

    
    
    
    %****************************·´Ó¦Ê±·Ö²¼»­Í¼*************************************
    %****Îó²î°ôÍ¼
    
    histName={'LU','NU','NA','HA'};
    histSeries=[1 3 4 6]; 
    histEdges=0:50:1500;
    LatencyDistri=zeros(1,numel(histEdges)-1);
    figure;
    hold on;
    for i_hist=1:size(histSeries,2)
        hold on
        subplot(2,2,i_hist);
        histogram(cell2mat(AllTrialTypeData(1,histSeries(i_hist),1)),'BinWidth',50,'Normalization','probability');
        LatencyDistri(i_hist,:)=histcounts(cell2mat(AllTrialTypeData(1,histSeries(i_hist),1)),histEdges,'Normalization','probability');
        xlim([0 histEdges(end)]);
        ylim([0,0.45]);
        xlabel(' Latency / ms ');
        ylabel('Frequency');
         title({char(histName(i_hist)),['N=',num2str(EachCondiNum(1,histSeries(i_hist)))]});
        set(gcf,'position',[0,0,1600,1000]);
        
    end
    hold off;
    sgtitle({'Latency Distribution'});
    FigName{2}=strcat('LatencyHist');
    FigNum= FigNum+1;
    
    %*******·´Ó¦Ê±¡¢PV¡¢ÂäµãµÈ»­Í¼,±£´æ**********
    [FigNum1,FigName1]=VAResPlotSS(AnalyzedData,EachCondiNum);
    FigNum=FigNum+FigNum1;
    FigName=[FigName';FigName1];
    
    for i_fig=1:FigNum
        path_temp=char(strcat(filepath,FigName(i_fig)));
        saveas(i_fig,path_temp,'fig');
        path_temp=char(strcat(filepath1,FigName(i_fig)));
        saveas(i_fig,path_temp,'tif');
    end
    
        close all
    %***********************************************
SessionResult.StiContrastList=StiContrastList;
SessionResult.AwarePercent=AwarePercent;
SessionResult.AnalyzedData=AnalyzedData;
end
