# Supplementary material for: The involvement of the human prefrontal cortex in the emergence of visual awareness
Source: eLife. 2024 Jan 24;12:RP89076. doi: 10.7554/eLife.89076 (PMC10945701; doi:10.7554/eLife.89076)
Supplement: Figure 3—source code 1. [file elife-89076-fig3-code1.zip]

Archive with 9 entries (9 files):
- Source Code-Figure3/DispAvgGroup.m
- Source Code-Figure3/GroupInTable.m
- Source Code-Figure3/LatDe_ERP_sub.m
- Source Code-Figure3/MergeSession.m
- Source Code-Figure3/PipeLine.m
- Source Code-Figure3/PopulationResult.m
- Source Code-Figure3/ShowExampleSite.m
- Source Code-Figure3/VAESSe.m
- Source Code-Figure3/VAESub.m
