# Supplementary material for: The involvement of the human prefrontal cortex in the emergence of visual awareness
Source: eLife. 2024 Jan 24;12:RP89076. doi: 10.7554/eLife.89076 (PMC10945701; doi:10.7554/eLife.89076)
Supplement: Figure 3—source code 1. [file elife-89076-fig3-code1.zip › Source Code-Figure3/DispAvgGroup.m]

function [Result] = DispAvgGroup(SimplyNameT,FullNameT)
%UNTITLED5 此处提供此函数的摘要
%   此处提供详细说明
Result=[];
workpath='E:\DATA_SEEG\';
for DataType1=1:2
% DataType1=2;         % 1,HG;2,ERP
DataName={'HG','ERP'};
name=SimplyNameT;
name2=FullNameT;
conditions={'HA','NA','NU','LU'};


AmpT=[];
SEMT=[];
pValueT=[];
ChannelFlagT=[];
% cd(OutputPath)
chanFile='E:\Software\brainstorm_db\Protocol01\data\TotalSub\OngoingSub\channel_221021_1815';
load(chanFile);
DOT_total=ones(1,length(Channel))*nan;
pmaskT=zeros(length(Channel),651);
RTepochT_subs=cell(1,length(Channel));
for i_sub=1:length(name2)
  name_temp=name2{i_sub};
  Sname_temp=name{i_sub};
divTime=-200:1299;   %rawData必须改为-200ms开始的数据！！！；
DivCri=20;

workpath1=[workpath,name_temp,'_data\电生理结果\LatencyDetect_plot_',...
    DataName{DataType1},'\'];
fileName=dir([workpath1,'FigData*.mat']);
load([workpath1, fileName.name]);
fileName=dir([workpath1,'RTepochT*.mat']);
load([workpath1, fileName.name]);

ChanLabel1=[];
for i_chan=1:length(FigData.ChanLabel)
ChanLabel1{1,i_chan}=[FigData.ChanLabel{1,i_chan},'_',Sname_temp];
end
ChanLabelT=[];
for i_chan=1:length(Channel)
ChanLabelT{1,i_chan}=[Channel(i_chan).Name];
end
a=find(ismember(ChanLabelT,ChanLabel1));

DataTypeRT=[5,1];  % HG结果中RTepochT有5行，分别代表5个频段，第五个频段为high-gamma；
DOT_temp=[];

if DataType1==1
RTepochT=RTepochT_freq;
end

for i_rt=1:length(RTepochT)
    if isempty(RTepochT{DataTypeRT(DataType1),i_rt})
       DOT_temp(1,i_rt)=NaN;
    else
        DOT_temp(1,i_rt)=RTepochT{DataTypeRT(DataType1),i_rt}(1);
    end
end

DOT_total(a)=DOT_temp;
for i_rte=1:length(RTepochT)
RTepochT_subs{1,a(i_rte)}=RTepochT{DataTypeRT(DataType1),i_rte};
end


% 计算pmask
b=ismember(ChanLabel1,ChanLabelT);
if size(FigData.PValue,2)>700        % 如果不是0-650ms的p值，那么提取这一段
pmap=FigData.PValue(:,divTime>=0 & divTime<=650,:);
else
pmap=FigData.PValue;    
end

%*****************************多重比较校正
StatThreshOptions.pThreshold = 0.01;
StatThreshOptions.Correction = 'fdr';
StatThreshOptions.Control    = [1 2];
[pmask1, corr_p] = bst_stat_thresh(pmap, StatThreshOptions);
if DataType1==2
pmaskT(a,:)=pmask1(b,:,:);
elseif DataType1==1
pmaskT(a,:)=pmask1(b,:,5);
end


%% 读数据
if DataType1==2
AmpT=[AmpT;FigData.AvgPower(b,:,:)];
SEMT=[SEMT;FigData.SEM(b,:,:)];
pValueT=[pValueT;pmap];
elseif DataType1==1
AmpT=[AmpT;squeeze(FigData.AvgPower(b,:,5,:))];
SEMT=[SEMT;squeeze(FigData.SEM(b,:,5,:))];
pValueT=[pValueT;pmap(:,:,5)];
end
end

fileImport=load(['E:\Software\brainstorm_db\Protocol01\data\TotalSub\fig'... 
    '\data_diff_mean_221014_1615_time_pthresh_02_copy']);
temp=fileImport;

ChannelFlag=ones(size(AmpT,1),1);


data_temp=AmpT(:,:,3)-AmpT(:,:,2);    % NA/NU差分
data_temp=data_temp(:,divTime>=0 & divTime<=650);  %截取0-650ms差分结果

%% 根据pmaskT计算连续RT；
RTepochT=RTepochT_subs;
pmaskT_conti=zeros(size(pmaskT));
for i_chan=1:length(RTepochT)
if ~isempty(RTepochT{1,i_chan})
    for i_epoch=1:size(RTepochT{1,i_chan},2)
pmaskT_conti(i_chan,RTepochT{1,i_chan}(1,i_epoch):RTepochT{1,i_chan}(2,i_epoch))=1;
    end
end
end


% data_masked1=data_temp.*pmaskT;
data_masked1=data_temp.*pmaskT_conti;

ChannelFlagT=ones(length(Channel),1);

temp.ChannelFlag=ChannelFlagT;
temp.F=data_masked1/100;  %便于在BST中显示，单位问题
temp.Comment=[DataName{DataType1},' | masked by p=0.01'];

fileExport=temp;
% isequal(AmpT(:,:,2),AmpT(:,:,3))

%% 计算反应时
DOT_T=DOT_total;


DOT_norm=(max(DOT_T)-DOT_T)./(max(DOT_T)-min(DOT_T));
DOT_norm(isnan(DOT_norm))=0;
temp.ChannelFlag=ChannelFlagT;
temp.F=repmat(DOT_norm',[1,length(temp.Time)]);
temp.Comment=['DOT | ',DataName{DataType1}];
fileExport_DOT=temp;

Result(DataType1).AmpT=AmpT;
Result(DataType1).SEMT=SEMT;
% Result(DataType1).pmaskT=pValueT;
Result(DataType1).RTepochT=RTepochT;
Result(DataType1).DOT_T=DOT_T;
Result(DataType1).fileExport_DOT=fileExport_DOT;
Result(DataType1).fileExport=fileExport;
outputpath='E:\DATA_SEEG\汇总结果\';
end
save([outputpath,'Result_N',num2str(length(SimplyNameT))],'Result');
end
