# Supplementary material for: The involvement of the human prefrontal cortex in the emergence of visual awareness
Source: eLife. 2024 Jan 24;12:RP89076. doi: 10.7554/eLife.89076 (PMC10945701; doi:10.7554/eLife.89076)
Supplement: Figure 3—source code 1. [file elife-89076-fig3-code1.zip › Source Code-Figure3/GroupInTable.m]

function DOTAnatomy1 = GroupInTable(SimplyName,FullName,i_sub)
%UNTITLED9 此处提供此函数的摘要
%   此处提供详细说明
IniPath='E:\DATA_SEEG';
DOTAnatomy=[];
cd(IniPath)
if isfile('DOTAnatomy1.mat')
load('DOTAnatomy1.mat');
end
WorkPath=strcat('E:\DATA_SEEG\',FullName,'_data\电生理结果\LatencyDetect_plot_ERP'); 
cd(WorkPath)

load("RTepochT_ERP.mat")

WorkPath=strcat('E:\DATA_SEEG\',FullName,'_data\电生理结果\LatencyDetect_plot_HG'); 
cd(WorkPath)

load('RTepochT_freq.mat')
cd ..
cd ..
cd('电极位置')
elecLoc=dir('电极脑区.txt*');
a = readtable(elecLoc.name);

DOT=[];
Duration=[];
for i_dot=1:length(RTepochT)
    if isempty(RTepochT{i_dot})
DOT(1,i_dot)=NaN;
Duration(1,i_dot)=NaN;
    else
DOT(1,i_dot)=RTepochT{i_dot}(1);
Duration(1,i_dot)=RTepochT{i_dot}(2)-RTepochT{i_dot}(1);
    end
end


DOT_HG=[];
for i_dot=1:length(RTepochT_freq)
    if isempty(RTepochT_freq{5,i_dot})
DOT_HG(1,i_dot)=NaN;
% Duration(1,i_dot)=NaN;
    else
DOT_HG(1,i_dot)=RTepochT_freq{5,i_dot}(1);
% Duration(1,i_dot)=RTepochT{i_dot}(2)-RTepochT{i_dot}(1);
    end
end


a.RTepoch=RTepochT';
a.DOT=DOT';
a.duration=Duration';
a.DOT_HG=DOT_HG';
b=sortrows(a,{'DOT_HG','DOT'},{'ascend'},'MissingPlacement','last');

c=b(:,[1 34 32 33 13 14 25 26 5]);           %名称，DOT_HG,DOT,持续时间，mid DKT, white DKT,


DOTAnatomy1{1,i_sub}=c;
DOTAnatomy1{2,i_sub}=FullName;
DOTAnatomy1{3,i_sub}=SimplyName;

cd ..
cd ..
save DOTAnatomy1.mat DOTAnatomy1

end
