# Supplementary material for: The involvement of the human prefrontal cortex in the emergence of visual awareness
Source: eLife. 2024 Jan 24;12:RP89076. doi: 10.7554/eLife.89076 (PMC10945701; doi:10.7554/eLife.89076)
Supplement: Figure 3—source code 1. [file elife-89076-fig3-code1.zip › Source Code-Figure3/MergeSession.m]

function [SessionNum] = MergeSession(Fullname)
%  融合函数
%   此处提供详细说明


WorkType=1; % 1融合CueOndata，2融合SaccadeOndata,%读取不同对齐的EEG修改此处；

IniPath=strcat('E:\DATA_SEEG\',Fullname,'_data\电生理结果');
% IniPath=strcat('E:\Data\抉择');
cd(IniPath)
Sessions=dir(strcat('*',Fullname,'*'));
fileName={'LU','LA';'NU','NA';'HU','HA'};
Direction={'Left','Right'};
SessionNum=length(Sessions);
OutputPath=strcat(IniPath,'\\','合并session');
mkdir(OutputPath)
for i=1:3 %L/N/H
    for j=1:2   %U/A
        if (i==1 && j==2)||((i==3 && j==1))
            continue
        end
        ALLEEG=[];
        CURRENTSET=0;
       
        eeglab;
            
        for m=1:SessionNum
            
            WorkPath=strcat(Sessions(m).name,'\');
           cd(WorkPath);
            load('EEGdata.mat');
              cd(IniPath);
          
            for k=1:size(EEGdata,3)
                 if WorkType==1 || WorkType==3
                   EEG=EEGdata{i,j,k};   %读取不同对齐的EEG
                 elseif WorkType==2
                  EEG=EEGdata_Sac{i,j,k};
                 end

                   [ALLEEG ,EEG ,CURRENTSET] = eeg_store(ALLEEG, EEG);

                if length(EEG.chanlocs)==254
                    EEG = pop_select( EEG, 'nochannel',{'J14'});
                    [ALLEEG EEG CURRENTSET] = pop_newset(ALLEEG, EEG,CURRENTSET,'overwrite','on','gui','off');
                end
             
            end

            
        end
        if WorkType==1
            EEG = pop_mergeset( ALLEEG, 1:2*m, 0);
            [ALLEEG EEG CURRENTSET] = eeg_store(ALLEEG, EEG);
            EEG = eeg_checkset( EEG );
            EEG = pop_epoch( EEG, {  '21'  }, [-0.49 1.3], 'newname', 'epochs', 'epochinfo', 'yes');
            [ALLEEG EEG] = eeg_store(ALLEEG, EEG, CURRENTSET);
            EEG = pop_saveset( EEG, 'filename',strcat(fileName{i,j},'.set'),'filepath',OutputPath);
        elseif WorkType==2
            for k=1:2
                EEG = pop_mergeset( ALLEEG, k:2:2*m, 0);  %奇数/偶数分别融合,奇数左
                [ALLEEG EEG CURRENTSET] = eeg_store(ALLEEG, EEG);
                EEG = eeg_checkset( EEG );
%                 EEG = pop_epoch( EEG, {  '501'  }, [-1.15 0.5], 'newname', 'epochs', 'epochinfo', 'yes');
                [ALLEEG EEG] = eeg_store(ALLEEG, EEG, CURRENTSET);
                EEG = pop_saveset( EEG, 'filename',strcat(fileName{i,j},'_',Direction{k},'_Sac','.set'),'filepath',OutputPath);
            
            end
        elseif WorkType==3
            for k=1:2
                EEG = pop_mergeset( ALLEEG, k:2:2*m, 0);  %奇数/偶数分别融合,奇数左
                 [ALLEEG EEG CURRENTSET] = eeg_store(ALLEEG, EEG);
                  EEG = eeg_checkset( EEG );
                  EEG = pop_epoch( EEG, {  '21'  }, [-0.49 2.65], 'newname', 'epochs', 'epochinfo', 'yes');
                  [ALLEEG EEG] = eeg_store(ALLEEG, EEG, CURRENTSET);
                EEG = pop_saveset( EEG, 'filename',strcat(fileName{i,j},'_',Direction{k},'_Tg','.set'),'filepath',OutputPath);
            end
        end

   
      
%           eeglab redraw;
           close
    end
end
%***************************************************
% rawData=[];
% for i=1:length(ALLEEG)
%    rawData{1,i}=ALLEEG(i).data;
% end
% save rawData rawData


end
