# Supplementary material for: The involvement of the human prefrontal cortex in the emergence of visual awareness
Source: eLife. 2024 Jan 24;12:RP89076. doi: 10.7554/eLife.89076 (PMC10945701; doi:10.7554/eLife.89076)
Supplement: Figure 3—source code 1. [file elife-89076-fig3-code1.zip › Source Code-Figure3/ShowExampleSite.m]

hFig=gcf;

bst_figures('SetBackgroundColor',hFig, [1 1 1]) 
panel_surface('SetSurfaceColor', hFig, iTess, [1 0 0]) %Set the surface color.


% 按被试顺序输入示例位点名，输出channel文件；
SimplyNameT={'lr','wrh','bxz','xj','cyk','sjh'};
FullNameT={'刘润','王荣华','班孝忠','肖军','陈永宽','宋金河'};
exampleName={'D14-D15','F8-F9','H12-H13','J9-J10','L8-L9','LPMH14-LPMH15'};
exampleName1_ERP={'D14-D15','F8-F9','H12-H13','J10-J11','D14-D15','LPAG14-LPAG15'};

ElecNameT={};
for i_name=1:length(SimplyNameT)
ElecNameT{i_name}=[exampleName{i_name},'_',SimplyNameT{i_name}];
end

ChanLabel={};
for i_chan=1:length(ChanFile.Channel)
ChanLabel{i_chan}=ChanFile.Channel(i_chan).Name;
end

a=find(ismember(ChanLabel,ElecNameT));
b=ChanFile;
b.Channel=b.Channel(a);
