# Supplementary material for: The involvement of the human prefrontal cortex in the emergence of visual awareness
Source: eLife. 2024 Jan 24;12:RP89076. doi: 10.7554/eLife.89076 (PMC10945701; doi:10.7554/eLife.89076)
Supplement: Figure 3—source code 1. [file elife-89076-fig3-code1.zip › Source Code-Figure3/VAESSe.m]

function [SessionResult,EEGdata,EEGdata_Sac] = VAESSe(behSessionName,eegSessionName)
%UNTITLED2 ´Ë´¦ÏÔÊ¾ÓÐ¹Ø´Ëº¯ÊýµÄÕªÒª
%   ´Ë´¦ÏÔÊ¾ÏêÏ¸ËµÃ÷
isCutData=ismember(eegSessionName(end-3:end),'ÈË¹¤·Ö¸î');
isCutData=isCutData(1);
workpath=eegSessionName;

DatasetName1={'L','N','H'};
DatasetName2={'U','A'};
DatasetName3={'Left','Right'};

AbnormalType={'Õý³£','trigger¸öÊýºÍÊÔ´Î¶Ô²»ÉÏ','·´Ó¦Ê±¸öÊýºÍÊÔ´Î¶Ô²»ÉÏ'};
isAbnormal=1;


TrialCut=0.60+0.05+2.5; %½ØÈ¡cueOnºó650+2500ms£»
TrialCut1=-0.5;
  TimeEpoch=[TrialCut1:0.001:TrialCut].*1000;
% LineColor=[0 0 1;1,0,0;1 0.6 0;0.5,0,0.5];%hits,hit,miss,crµÄÏßÑÕÉ«;
% LineColor={[0.5,0,0.5],[0 0 0];[1,0,0],[1 0.6 0];[0 0 0],[0 0 1]};  %L/N/H*U/A
LineColor={[0 1 1],[0 0 0];[0,0,1],[1 0 0];[0 0 0],[1 0.5 0]};  %L/N/H*U/A
load(behSessionName);


max_itrial=SessionSet.max_itrial;
FtrialNum=1;
ChanGroup='ABCDEFGHIJ';
% [~,SiteName]=xlsread('1.xlsx');
%EEGlabÊý¾ÝÔ¤´¦Àí
%**************¶ÁÈ¡±ê¼ÇÀàÐÍ£»
% for i=1:numel(EEG.event)
% evType{i}=EEG.event(i).type;
% end
% a=unique(evType);
%***************ÖØÐÂÃüÃû±ê¼Ç£¬»»ÎªÊý×Ö
% for i=1:numel(a)
% b=cell2mat(a(i));
% EEG = pop_selectevent( EEG, 'type',a(i),'renametype',b(12:end),'deleteevents','off');  %È¥µô±ê¼ÇÖÐµÄtrigger-in×ÖÑù
% EEG = eeg_checkset( EEG );
% end
%È¡ËùÓÐÍê³Étrial


%°´event½ØÈ¡Êý¾Ý£¬»ñÈ¡ËùÓÐÍê³ÉµÄtrial£»

%*************************************

%ÐÐÎªÊý¾Ý´¦Àí

NTcontra=Picture.StiContrast(Picture.AwarePercent>=0.25 & Picture.AwarePercent<=0.75);
% NTcontra=Picture.StiContrast(Picture.AwarePercent<=0.75);
HighContra=Picture.StiContrast(Picture.AwarePercent>0.75);
AllStiContrast=Picture.StiContrast;

LowContra=Picture.StiContrast(Picture.AwarePercent<0.25);
LowContra(LowContra==0)=[];
NoStiContra=[0 LowContra'];
AllStiContrast=2000+AllStiContrast;
HighContra=2000+HighContra;
NoStiContra=2000+NoStiContra;


NTcontra(NTcontra==0)=[]; %È¥µô0¶Ô±È¶È
markContra=2000+NTcontra;
for i=1:numel(AllStiContrast)
    AllmarkContra{i}=num2str(AllStiContrast(i));
end
for i=1:numel(markContra)
    markContra1{i}=num2str(markContra(i));
 
end
for i=1:numel(HighContra)
    markContra2{i}=num2str(HighContra(i));
end
for i=1:numel(NoStiContra)
    markContra3{i}=num2str(NoStiContra(i));
end

trial_complete=[];
Result=[];
for i_trial=1:max_itrial
    trial_complete(i_trial)=Trial(i_trial).trial_complete;
    if trial_complete(i_trial)==1
    Result(1,FtrialNum)=Trial(i_trial).Sti.Contrast; %  StiContrast
    Result(2,FtrialNum)=Trial(i_trial).AwareType1U2A;   % ¿´Ã»¿´µ½
    Result(3,FtrialNum)=Trial(i_trial).Resp1L2R; % ÑÛ¶¯·½Ïò
    Result(4,FtrialNum)=Trial(i_trial).TG.RespFP1G2R; %·´Ó¦¹æÔò£¨ºì/ÂÌ£©
    Result(5,FtrialNum)=i_trial;
    CueTime(1,FtrialNum)=Trial(i_trial).EventTime.CueOn;
    FtrialNum=FtrialNum+1;
%     eyePosTime=Trial(i_trial).eyePos.time;
%     eyeX_Full=Trial(i_trial).eyePos.eyeX;
%     eyeY_Full=Trial(i_trial).eyePos.eyeY;
%     
%        
%     Fpx=Trial(i_trial).FP.LocX;
%     Fpy=Trial(i_trial).FP.LocY;
%     FpOff_RealTimes=Trial(i_trial).EventTime.EyeClock.TargetOn*100;
%     EyeTimePoint_Relative=eyePosTime-FpOff_RealTimes;
%     EyeTime_Relative=EyeTimePoint_Relative./SampleRate1.*1000; %½«Ê±¼ä»»ËãÎªms
%     eyeX=eyeX_Full(EyeTime_Relative>=0);
%     eyeY=eyeY_Full(EyeTime_Relative>=0);
%     EyeTime_Relative=EyeTime_Relative(EyeTime_Relative>=0); %Ê±¼ä¶ÔÆëµ½FPÏûÊ§
%     eyeX_Deg=eyeX;   %ÑÛÎ»ÖÃÏà¶ÔÓÚ×¢ÊÓµãµÄÊÓ½Ç¶È
%     eyeY_Deg=eyeY;
%     eyeX_Deg_Smooth=smoothdata(eyeX_Deg,'movmean',10); 
%     eyeY_Deg_Smooth=smoothdata(eyeY_Deg,'movmean',10);
%     Velocity_eye_Smooth=[0,diff(eyeX_Deg)/(1/SampleRate);0,diff(eyeY_Deg)/(1/SampleRate)]; %X/Y·½ÏòÑÛËÙ¶È
%     Velocity_eyeT=sqrt(Velocity_eye_Smooth(1,:).^2+Velocity_eye_Smooth(2,:).^2);
%     SacIndex1=Velocity_eyeT>=30;
%      SacIndex2=strfind(SacIndex1,ones(1,SacCri));    %Á¬ÐøSacCri¸öµãÂß¼­ÖµÎª1£¬¼´´óÓÚ30¶È/s£¬·µ»ØÖµÎªÂú×ãÌõ¼þµÄÐòÁÐµÄ³õÊ¼ÖµµÄË÷ÒýÖµ£»
%      SacSegIndex=find(diff(SacIndex2)~=1);    %ËÙ¶ÈË÷Òýµã×ö²î·Ö£¬ÕÒ³ö²»Á¬ÐøµÄµã£¬ÇÐ·ÖÎª¶à¶ÎÑÛÌø
    
    
    
    end
end
mark=[];

mark(1,:)=Result(1,:)+2000;
mark(2,:)=Result(2,:)+300;
mark(3,:)=Result(3,:)+400;

%% ¼ìÑéÄÔµçmarkµÄTrialnumÊÇ·ñÒ»ÖÂ,²åÈë´Ì¼¤ÐÅÏ¢¡¢ÑÛ¶¯·´Ó¦Ê±marker
if isCutData                 %ÈË¹¤·Ö¸îµÄÊÂ¼þÐÅÏ¢

   load([workpath,'\eventList.mat'])
   eventList=eventList_cut;
else
    eventList=imevent(eegSessionName);
end

abEvent=diff(eventList(:,1)); %ÊÂ¼þ²»Á¬Ðø£¿
if any(abEvent>30)          % ÈÎÒâÁ½¸öÊÂ¼þ³¬¹ý30s
    abAdr=find(abEvent>30);  % ÕÒ³öÀ´
    eventList(1:abAdr,:)=[]; % É¾³ý1µ½´ËÎ»ÖÃµÄÊÂ¼þ
end

Adr_FinishedTrials=find(eventList(:,2)==201);
AdrContrast_FinishedTrials=Adr_FinishedTrials-3;  % ËùÓÐ201Ç°ÃæµÄµÚÈý¸ömarker£¬ÊÇÄÇ¸ötrialµÄ21;


adr_abEvent=[];
if numel(mark(1,:))~=numel(find(eventList(:,2)==201))  %¼ìÑéÊÇ·ñÏàµÈ
    disp(strcat('trigger¸öÊýºÍÊÔ´Î¶Ô²»ÉÏ',eegSessionName));
    adr_tar=find(eventList(:,2)==31);
    adr_resp=adr_tar+1;
    adr_abEvent=find(eventList(adr_resp,2)~=201 & eventList(adr_resp,2)~=202 & ...
        eventList(adr_resp,2)~=203 & eventList(adr_resp,2)~=204);  
    mark(:,adr_abEvent)=[];
    isAbnormal=2;
%     pause;
end
Event_add=[];  %¶Ô±È¶È¡¢×óÓÒ¡¢×¢ÊÓµãÑÕÉ«marker
for i_m=1:size(mark,1)
Event_add=[Event_add;eventList(AdrContrast_FinishedTrials,1) mark(i_m,:)'];
end

[BehResult] = VASSe2(behSessionName); %ÑÛ¶¯·´Ó¦Ê±marker,501
EyeTrace=BehResult.EyeTrace;
 Latency=BehResult.Latency;
AdrTar_FinishedTrials=find(eventList(:,2)==201)-1;   % ËùÓÐ201Ç°ÃæµÄÒ»¸ömarker£¬¿Ï¶¨ÊÇ31;
Latency(adr_abEvent)=[];  % ÊÔ´Î¶Ô²»ÉÏ¾ÍÉ¾È¥Òì³£ÊÔ´Î£»
Event_SacLatency=[eventList(AdrTar_FinishedTrials,1)+Latency'./1000 501*ones(numel(Latency),1)]; %ÕâÀïµ¥Î»ÊÇs


% if numel(mark(1,:))~=numel(Latency)
%     disp(strcat('·´Ó¦Ê±¸öÊýºÍÊÔ´Î¶Ô²»ÉÏ,',eegSessionName));
%     isAbnormal=3;
% end


eventList_temp=[eventList;Event_add;Event_SacLatency];
eventList1=sortrows(eventList_temp,1);  %ËùÓÐmarker°´Ê±¼äÅÅÐò
%%
eeglab;
if isCutData
EEG = pop_loadset('filename','data.set','filepath',workpath);
else
EEG = pop_biosig(strcat(eegSessionName,'\0\1\data.bdf'));
end


EEG.setname='bxz';
EEG = eeg_checkset( EEG );
% EEG = pop_importevent( EEG, 'event',strcat('F:\\DataVA\\Ð¤¾ü\\´¦ÀíÊý¾Ý¼¯\\',eegSessionName,'\\0\\evt_annotations.txt'),'fields',{'latency','type'},'skipline',1,'timeunit',1);


%**********ÂË²¨*******************************
EEG = pop_eegfiltnew(EEG, 'hicutoff',250);
EEG = eeg_checkset( EEG );
EEG = pop_eegfiltnew(EEG, 'locutoff',1 );
EEG = eeg_checkset( EEG );


for i_filt=1:5
EEG = pop_eegfiltnew(EEG, 'locutoff',i_filt*50-1,'hicutoff',i_filt*50+1,'revfilt',1);  %È¥³ýÊÐµçÔëÒô
EEG = eeg_checkset( EEG );
end
%**********ÂË²¨*******************************


EEG = pop_importevent( EEG, 'event',eventList1,'fields',{'latency','type'},'timeunit',1);
EEG = eeg_checkset( EEG );

% EEG = pop_rmdat( EEG, {'201'},[-3.35 0.5] ,0);
EEG = pop_rmdat( EEG, {'201'},[-3.35-3 0.5] ,0);  %·´Ó¦Ê±ÏÞ¸Ä±äÊ±£¬¸ÄÕâÀï
% EEG = pop_rmdat( EEG, {'201'},[-2.95 0.5] ,0);
EEG.setname='bxz_FinshedTrials';
EEG = eeg_checkset( EEG );

% 
% evType1=[];
% for i=1:numel(EEG.event)
%     if isequal(EEG.event(i).type,'boundary')
%         evType1(1,i)=0;
%         evType1(2,i)=0;
%         evType1(3,i)=EEG.event(i).latency;
%     else
%         evType1(1,i)=eval(EEG.event(i).type);
%         evType1(2,i)=EEG.event(i).init_time;
%         evType1(3,i)=EEG.event(i).latency;
%     end
%  
% end

% mark=unique(evType1(1,:));
% for g=1:numel(mark)

% ÔÚCueON´¦Ìí¼Ó¶Ô±È¶ÈÐÅÏ¢ºÍUnaware/AwareÐÅÏ¢

% TrialSeq=find(evType1(1,:)==21);
% if ~(numel(TrialSeq)==numel(mark(1,:)))
%     disp(strcat('ÊÔ´Î¶Ô²»ÉÏ,',eegSessionName));
%     pause;
% end
% 
% TrialSeq_Target=find(evType1(1,:)==31);

%****************************************
% [BehResult] = VASSe2(behSessionName);
% EyeTrace=BehResult.EyeTrace;
%  Latency=BehResult.Latency;
% AvaiTrialNum=BehResult.AvaiTrialNum;


% if ~(numel(TrialSeq_Target)==AvaiTrialNum)
%     disp('31ÊÔ´Î¶Ô²»ÉÏ');
%     pause;
% end


%****************************************
% 
% for i=1:numel(TrialSeq)
% EEG = pop_editeventvals(EEG,'append',{TrialSeq(i),[],[],[],[],[]},'changefield',{TrialSeq(i)+1,'latency',evType1(3,TrialSeq(i))/1000},'changefield',{TrialSeq(i)+1,'type',mark(1,i)},'changefield',{TrialSeq(i)+1,'init_time',evType1(2,TrialSeq(i))},'changefield',{TrialSeq(i)+1,'duration',0});
% EEG = pop_editeventvals(EEG,'insert',{TrialSeq(i),[],[],[],[],[]},'changefield',{TrialSeq(i),'latency',evType1(3,TrialSeq(i))/1000},'changefield',{TrialSeq(i),'type',mark(2,i)},'changefield',{TrialSeq(i),'init_time',evType1(2,TrialSeq(i))},'changefield',{TrialSeq(i),'duration',0});
% EEG = pop_editeventvals(EEG,'insert',{TrialSeq(i),[],[],[],[],[]},'changefield',{TrialSeq(i),'latency',evType1(3,TrialSeq(i))/1000},'changefield',{TrialSeq(i),'type',mark(3,i)},'changefield',{TrialSeq(i),'init_time',evType1(2,TrialSeq(i))},'changefield',{TrialSeq(i),'duration',0});
% %***************************²åÈëlatency£¬´úÂë501
% EEG = pop_editeventvals(EEG,'insert',{TrialSeq_Target(i),[],[],[],[],[]},'changefield',{TrialSeq_Target(i),'latency',(evType1(3,TrialSeq_Target(i))+Latency(i))/1000},'changefield',{TrialSeq_Target(i),'type',501},'changefield',{TrialSeq_Target(i),'init_time',(evType1(2,TrialSeq_Target(i))+Latency(i)/1000)},'changefield',{TrialSeq_Target(i),'duration',0});
% 
% end


EEG = pop_epoch( EEG,AllmarkContra, [TrialCut1 TrialCut], 'newname', 'epochs', 'epochinfo', 'yes');
EEG = eeg_checkset( EEG );
EEG = pop_rmbase( EEG, [-200 0] ,[]);
EEG = eeg_checkset( EEG );

% EEG_backupT=EEG;

%******************************************************
contraType=[{markContra3} {markContra1} {markContra2}];
AwareType=[{301} {302}];
DirectionType=[{401} {402}];

for i=1:numel(contraType)
    EEG_CT= pop_epoch( EEG,contraType{i}, [TrialCut1 TrialCut], 'newname', 'epochs', 'epochinfo', 'yes');
    EEG_CT = eeg_checkset( EEG_CT );
    
    for j=1:numel(AwareType)
        if (i==1 && j==2)||((i==3 && j==1))
            continue
        end
        EEG_UA= pop_epoch( EEG_CT, AwareType(j), [TrialCut1 TrialCut], 'newname', 'epochs', 'epochinfo', 'yes');
        EEG_UA = eeg_checkset( EEG_UA );
        
        for k=1:numel(DirectionType)
            EEG_LR=pop_epoch( EEG_UA, DirectionType(k), [TrialCut1 TrialCut], 'newname', 'epochs', 'epochinfo', 'yes');
            EEG_LR = eeg_checkset( EEG_LR );
     
%             EEG_LR=pop_saveset(EEG_LR,'filename',strcat(DatasetName1{i},DatasetName2{j},DatasetName3{k}));
            EEGdata{i,j,k}=EEG_LR;   %²»Í¬¶Ô±È¶ÈÌõ¼þL/N/H*¿´¼û·ñU/A*ÑÛ¶¯·½ÏòL/R
             AveData{i,j,k}=mean(EEG_LR.data,3); 
             
%             EEG_LR=pop_epoch( EEG_LR, DirectionType(k), [TrialCut1 TrialCut], 'newname', 'epochs', 'epochinfo', 'yes');
%             EEG_LR = eeg_checkset( EEG_LR );
%             EEGdata_Sac{i,j,k}=
%*****************Alignµ½Sac********************************
            EEG_Sac=pop_epoch( EEG_LR, {501}, [-1.15 0.5], 'newname', 'epochs', 'epochinfo', 'yes');
            EEG_Sac = eeg_checkset( EEG_Sac );
%             EEG_Sac=pop_saveset(EEG_Sac,'filename',strcat(DatasetName1{i},DatasetName2{j},DatasetName3{k},'_Sac'));
            EEGdata_Sac{i,j,k}=EEG_Sac;   %²»Í¬¶Ô±È¶ÈÌõ¼þL/N/H*¿´¼û·ñU/A*ÑÛ¶¯·½ÏòL/R
            AveData_Sac{i,j,k}=mean(EEG_Sac.data,3);
            
           
        end
    end
    
end


%******************************************************

for i=1:numel(EEG.chanlocs)
       ChanLabel{i}=EEG.chanlocs(i).labels;
end
 figTemp=zeros(1,numel(ChanGroup));
 AwareTime=EEG.times;


 %***********************
% for i=1:numel(ChanLabel)
% %     Chantemp=cell2mat(ChanLabel(i));
% %     FigureSeq=find(ChanGroup==Chantemp(1));
% %     figTemp(FigureSeq)=figTemp(FigureSeq)+1;
% %     figure(FigureSeq);
% %     subplot(4,5,figTemp(FigureSeq));
% %     p=plot(AwareTime,[HC_AwareEEG(i,:);AwareEEG(i,:);UnAwareEEG(i,:);NoSti_UnAwareEEG(i,:)]);
%    figure;
% %    subplot(2,1,1);
%     hold on
%     for i1=1:size(AveData,1)
%         for j=1:size(AveData,2)
%             if (i1==1 && j==2)||((i1==3 && j==1))
%                 continue
%             end
%             a=[];
%             for k=1:size(AveData,3)
%             AveData1=cell2mat(AveData(i1,j,k));
%             a(k,:)=AveData1(i,:);
%             end
%             p=plot(AwareTime,a(1,:),'LineWidth',2);
%             p.LineStyle=':';
%             p.Color=cell2mat(LineColor(i1,j));
%             p=plot(AwareTime,a(2,:),'LineWidth',1);
%             p.Color=cell2mat(LineColor(i1,j));
%         end
%     end
% 
% xline(0,'k--');
% xline(600,'k--');
%     hold off
% xlim([TimeEpoch(1)  TimeEpoch(end)])
% %      legend(p,{'HitS','Hit','Miss','CR'},'Location','southwest');
% %      legend({'LU','NU','NA','HA','CueOn','TargetOn'},'Location','southwest');
% %     legend('boxoff')
%     title( cell2mat(ChanLabel(i)));
%     xlabel('time from cue on / ms');
%     ylabel('Amplitude / ¦ÌV');
%     set(gcf,'units','normalized','position',[0 0 1 1]);
%     
% %     %*************************
% %     EyeTrace=BehResult.EyeTrace;
% %     EyeTrace1=EyeTrace(:,[1 3 4 6]);
% %     LineColor1=LineColor([1 2 5 6]);
% %     subplot(2,1,2)
% %     hold on
% %     for j=1:size(EyeTrace1,2)
% %         et1=EyeTrace1{1,j};
% %         for k=1:size(et1,2)
% %             et2=EyeTrace1{1,j}{1,k};
% %             plot(et2(2,:)+600,et2(1,:),'Color',cell2mat(LineColor1(j)));
% %             xlim([TimeEpoch(1) TimeEpoch(end)] );
% %             ylim([-15 15]);
% %             xlabel('Time from cue onset (ms)');
% %             ylabel('Eye Position (deg)');
% %             title('Eye Trace');
% %         end
% %       
% %     end
% %     xline(0,'k--');
% %      xline(600,'k--');
% % % end
% % hold off
%     
%     %*****************************
%     
% %  pause;   
%     
% saveas(gcf,cell2mat(ChanLabel(i)),'tif');
% close
% end
%***********************

AwareTime1=EEG_Sac.times;
%****************************Align to Saccade

%     filename=char(strcat(datestr(now,'yymmdd_HHMM'),'_Sac'));
%     mkdir(filename);
%     cd(filename)

% for i=1:numel(ChanLabel)
% %     Chantemp=cell2mat(ChanLabel(i));
% %     FigureSeq=find(ChanGroup==Chantemp(1));
% %     figTemp(FigureSeq)=figTemp(FigureSeq)+1;
% %     figure(FigureSeq);
% %     subplot(4,5,figTemp(FigureSeq));
% %     p=plot(AwareTime,[HC_AwareEEG(i,:);AwareEEG(i,:);UnAwareEEG(i,:);NoSti_UnAwareEEG(i,:)]);
%    figure;
% %    subplot(2,1,1);
%     hold on
%     for i1=1:size(AveData_Sac,1)
%         for j=1:size(AveData_Sac,2)
%             if (i1==1 && j==2)||((i1==3 && j==1))
%                 continue
%             end
%             a=[];
%             for k=1:size(AveData_Sac,3)
%             AveData1=cell2mat(AveData_Sac(i1,j,k));
%             a(k,:)=AveData1(i,:);
%             end
%             p=plot(AwareTime1,a(1,:),'LineWidth',2);
%             p.LineStyle=':';
%             p.Color=cell2mat(LineColor(i1,j));
%             p=plot(AwareTime1,a(2,:),'LineWidth',1);
%             p.Color=cell2mat(LineColor(i1,j));
%         end
%     end
% 
% xline(0,'k--');
% % xline(600,'k--');
%     hold off
% xlim([-1 0.2].*1000);
%    text(0,-95,{'Saccde On'});
% %      legend(p,{'HitS','Hit','Miss','CR'},'Location','southwest');
% %      legend({'LU','NU','NA','HA','CueOn','TargetOn'},'Location','southwest');
% %     legend('boxoff')
%     title( ChanLabel{i});
%     xlabel('time from cue on / ms');
%     ylabel('Amplitude / ¦ÌV');
%     set(gcf,'units','normalized','position',[0 0 1 1]);
%     
% %     %*************************
% %     EyeTrace=BehResult.EyeTrace;
% %     EyeTrace1=EyeTrace(:,[1 3 4 6]);
% %     LineColor1=LineColor([1 2 5 6]);
% %     subplot(2,1,2)
% %     hold on
% %     for j=1:size(EyeTrace1,2)
% %         et1=EyeTrace1{1,j};
% %         for k=1:size(et1,2)
% %             et2=EyeTrace1{1,j}{1,k};
% %             plot(et2(2,:)+600,et2(1,:),'Color',cell2mat(LineColor1(j)));
% %             xlim([TimeEpoch(1) TimeEpoch(end)] );
% %             ylim([-15 15]);
% %             xlabel('Time from cue onset (ms)');
% %             ylabel('Eye Position (deg)');
% %             title('Eye Trace');
% %         end
% %       
% %     end
% %     xline(0,'k--');
% %      xline(600,'k--');
% % % end
% % hold off
%     
%     %*****************************
%     
% %  pause;   
% %     
% saveas(gcf,strcat(ChanLabel{i},'_Sac'),'tif');
% 
% close
% end

%****************************


FigNum=numel(figTemp);

%************************È¥³ýÌØ¶¨channel**************************
% DiscSite='J14';
% if numel(ChanLabel)==254
%     
%     DiscSiteSeq=find(strcmp(ChanLabel,DiscSite));
%     for i=1:numel(AveData_Sac)
%         AveData_temp=cell2mat(AveData(i));
%         AveDataSac_temp=cell2mat(AveData_Sac(i));
%         if isempty(AveData_temp)
%            continue
%         end
%         AveData_temp1=AveData_temp([1:DiscSiteSeq-1 DiscSiteSeq+1:end],:);
%         AveData{i}=AveData_temp1;
%         AveDataSac_temp1=AveDataSac_temp([1:DiscSiteSeq-1 DiscSiteSeq+1:end],:);
%         AveData_Sac{i}=AveDataSac_temp1;
%     end
%     
%     SessionResult.ChanLabel=ChanLabel([1:DiscSiteSeq-1 DiscSiteSeq+1:end]);
% 
%     
%     %**************************************************
% elseif numel(ChanLabel)==253

    SessionResult.ChanLabel=ChanLabel;

% end


EyeTrace1=EyeTrace(:,[1 3 4 6]);
LineColor1=LineColor([1 2 5 6]);
% for i=1:size(EyeTrace,1)
%**********»­EyeTrace******************************************
% figure;
% hold on
%     for j=1:size(EyeTrace1,2)
%         et1=EyeTrace1{1,j};
%         for k=1:size(et1,2)
%             et2=EyeTrace1{1,j}{1,k};
%             plot(et2(2,:)+650,et2(1,:),'Color',cell2mat(LineColor1(j)));
%             xlim([TimeEpoch(1) TimeEpoch(end)] );
%             ylim([-15 15]);
%             xlabel('Time from cue onset (ms)');
%             ylabel('Eye Position (deg)');
%             title('Eye Trace');
%         end
%       
%     end
%     xline(0,'k--');
%      xline(600,'k--');
% % end
% hold off
% saveas(gcf,'EyeTrace','tif');
% close
FigNum=FigNum+1;
%**********»­EyeTrace******************************************
SessionResult.AveData=AveData;
SessionResult.AveData_Sac=AveData_Sac;
SessionResult.FigNum=FigNum;
SessionResult.EyeTrace=EyeTrace;
SessionResult.Abnormal=AbnormalType(isAbnormal);
end
