# Supplementary material for: The involvement of the human prefrontal cortex in the emergence of visual awareness
Source: eLife. 2024 Jan 24;12:RP89076. doi: 10.7554/eLife.89076 (PMC10945701; doi:10.7554/eLife.89076)
Supplement: Figure 3—source code 1. [file elife-89076-fig3-code1.zip › Source Code-Figure3/VAESub.m]

function outputArg1 = VAESub(name1,name2)
%   UNTITLED3 此处提供此函数的摘要
%   输入名字拼音首字母和中文名字

OutputPath=strcat('E:\DATA_SEEG\',name2,'_data\电生理结果');
% OutputPath=strcat('E:\Data\抉择');
datapath=strcat('E:\DATA_SEEG\',name2,'_data\处理数据集');


IniPath= OutputPath;
mkdir(OutputPath);
cd(IniPath)

behpath=strcat(datapath,'\',name1,'_VisualAwareData\*_VisualAware_*.mat');
eegpath=strcat(datapath,'\',name2,'_*');

BehData=dir(behpath);
eegData=dir(eegpath);

if numel(BehData)~=numel(eegData)
    disp(strcat('行为数据',num2str(numel(BehData)),'与电生理数据',...
        num2str(numel(eegData)),'数量不对等'));
    pause;
end

for i=1:numel(BehData)
    behSessionName=strcat(datapath,'\',name1,'_VisualAwareData\',BehData(i).name);
    eegSessionName=strcat(datapath,'\',eegData(i).name);
    filename=char(strcat(datestr(now,'yymmdd_HHMM'),'_session_',eegData(i).name(1:19)));
    mkdir(filename);
    cd(filename)
    [SessionResult,EEGdata,EEGdata_Sac]=VAESSe(behSessionName,eegSessionName);
%     [SessionResult,EEGdata,EEGdata_Sac]=VAESSe_huaxi(behSessionName,eegSessionName);
    
    save EEGdata  EEGdata EEGdata_Sac
    save SessionResult SessionResult
    cd(IniPath)
end
disp(strcat('数据共计',num2str(numel(BehData)),'个session'))
outputArg1 = i;
end
