# Supplementary material for: The involvement of the human prefrontal cortex in the emergence of visual awareness
Source: eLife. 2024 Jan 24;12:RP89076. doi: 10.7554/eLife.89076 (PMC10945701; doi:10.7554/eLife.89076)
Supplement: Figure 4—source code 1. [file elife-89076-fig4-code1.zip]

Archive with 5 entries (5 files):
- Source Code-Figure4/BST_BatchProcess_TimeFreq.m
- Source Code-Figure4/LatDe_TimeFreq_sub.m
- Source Code-Figure4/PropRes.m
- Source Code-Figure4/PropRes_ipsiContra.m
- Source Code-Figure4/SpectrogramSSub.m
