# Supplementary material for: The involvement of the human prefrontal cortex in the emergence of visual awareness
Source: eLife. 2024 Jan 24;12:RP89076. doi: 10.7554/eLife.89076 (PMC10945701; doi:10.7554/eLife.89076)
Supplement: Figure 4—source code 1. [file elife-89076-fig4-code1.zip › Source Code-Figure4/BST_BatchProcess_TimeFreq.m]

function [] = BST_BatchProcess_TimeFreq(SimplyName)
%UNTITLED5 此处提供此函数的摘要
%   此处提供详细说明

% Script generated by Brainstorm (30-Nov-2022)
conditions={'NA','NU','HA','LU'};
for i_condi=1:length(conditions)
DataPath=['E:\Software\brainstorm_db\Protocol01\data\',SimplyName,'\',conditions{i_condi},'_bipolar_2'];
cd(DataPath)
Datalist=dir('data_epochs_(_*)_montage.mat');
 FileName=[];
        for i_filename=1:length(Datalist)
            nametemp=[Datalist(i_filename).folder,'/',Datalist(i_filename).name];
            nametemp(ismember(nametemp,'\'))='/';
            FileName{i_filename}=nametemp(43:end);

        end
% Input files
sFiles = FileName;

% Start a new report
bst_report('Start', sFiles);

% AVG-Process: Time-frequency (Morlet wavelets)
sFiles = bst_process('CallProcess', 'process_timefreq', sFiles, [], ...
    'sensortypes',   '', ...
    'edit',          struct(...
         'Comment',         'Avg,Power,1-150Hz', ...
         'TimeBands',       [], ...
         'Freqs',           [1,2,3,4,5,6,7,8, 9, 10, 11, 12, 13, 14, 15, 16, 17, 18, 19, 20, 21, 22, 23, 24, 25, 26, 27, 28, 29, 30, 31, 32, 33, 34, 35, 36, 37, 38, 39, 40, 41, 42, 43, 44, 45, 46, 47, 48, 49, 50, 51, 52, 53, 54, 55, 56, 57, 58, 59, 60, 61, 62, 63, 64, 65, 66, 67, 68, 69, 70, 71, 72, 73, 74, 75, 76, 77, 78, 79, 80, 81, 82, 83, 84, 85, 86, 87, 88, 89, 90, 91, 92, 93, 94, 95, 96, 97, 98, 99, 100, 101, 102, 103, 104, 105, 106, 107, 108, 109, 110, 111, 112, 113, 114, 115, 116, 117, 118, 119, 120, 121, 122, 123, 124, 125, 126, 127, 128, 129, 130, 131, 132, 133, 134, 135, 136, 137, 138, 139, 140, 141, 142, 143, 144, 145, 146, 147, 148, 149, 150], ...
         'MorletFc',        1, ...
         'MorletFwhmTc',    3, ...
         'ClusterFuncTime', 'none', ...
         'Measure',         'power', ...
         'Output',          'average', ...
         'RemoveEvoked',    1, ...
         'SaveKernel',      0), ...
    'normalize2020', 0, ...
    'normalize',     'none');  % None: Save non-standardized time-frequency maps

% Process: Scale with the mean (dB): [-490ms,-1ms]
sFiles = bst_process('CallProcess', 'process_baseline_norm', sFiles, [], ...
    'baseline',  [-0.200, -0.001], ...
    'method',    'db', ...  % Scale with the mean (dB):    x_std = 10 * log10(x / &mu;)
    'overwrite', 0);

% Save and display report
ReportFile = bst_report('Save', sFiles);
bst_report('Open', ReportFile);

% Group-Process: Time-frequency (Morlet wavelets)
sFiles = FileName;
sFiles = bst_process('CallProcess', 'process_timefreq', sFiles, [], ...
    'sensortypes',   '', ...
    'edit',          struct(...
         'Comment',         'Magnitude,FreqBands', ...
         'TimeBands',       [], ...
         'Freqs',           {{'theta', '1:8', 'mean'; 'alpha', '8:12', 'mean'; 'beta', '13:29', 'mean'; 'gamma1', '30:59', 'mean'; 'gamma2', '60:150', 'mean'}}, ...
         'MorletFc',        1, ...
         'MorletFwhmTc',    3, ...
         'ClusterFuncTime', 'none', ...
         'Measure',         'magnitude', ...
         'Output',          'all', ...
         'RemoveEvoked',    1, ...
         'SaveKernel',      0), ...
    'normalize2020', 0, ...
    'normalize',     'none');  % None: Save non-standardized time-frequency maps

% Save and display report
ReportFile = bst_report('Save', sFiles);
bst_report('Open', ReportFile);

end

end
