# Supplementary material for: The involvement of the human prefrontal cortex in the emergence of visual awareness
Source: eLife. 2024 Jan 24;12:RP89076. doi: 10.7554/eLife.89076 (PMC10945701; doi:10.7554/eLife.89076)
Supplement: Figure 4—source code 1. [file elife-89076-fig4-code1.zip › Source Code-Figure4/LatDe_TimeFreq_sub.m]

function [RTepochT_freq] = LatDe_TimeFreq_sub(SimplyName,FullName)
%UNTITLED8 此处提供此函数的摘要
%   此处提供详细说明

name={SimplyName};
 name2={FullName};
 conditions={'HA','NA','NU','LU'};


RTepochT_freq={};
% cd(OutputPath)
for i_sub=1:length(name)
  name_temp=name{i_sub};
 WorkPath=['E:\DATA_SEEG\',name2{i_sub},'_data\电生理结果'];

cd(WorkPath)
mkdir('LatencyDetect_plot_HG')
OutputPath=strcat(WorkPath,'\LatencyDetect_plot_HG');


winlength=20;
divTime=-200:1299;   %rawData必须改为-200ms开始的数据！！！；
DivCri=20;
SigCri=0.05;

LineColor={[0.54  0.824  1.0],[0,0,1],[1 0 0],[1 0.75 0.8]};  %L/N/H*U/A
DotColor={'r','b','cyan','g','k'};

Amp_temp1=[];
SEM_temp1=[];
rawData={};
baselineT={};
for i=1:length(conditions)
 condition=conditions{i};
 


DataFile=strcat('E:\Software\brainstorm_db\Protocol01\data\',name_temp,'\',condition,'_bipolar_2');
cd(DataFile)
chanfile=dir('Channel*.mat');
ChanLoc_ini=load(chanfile.name);
ChanLoc_ini=ChanLoc_ini.Channel;

%对齐channel，有的file通道数不等；这里获取ChannelFlag
 if i==1
     load('data_epochs_(_1)_montage.mat');
 end
 %

DataList=dir('*timefreq_morlet*');

%去除其他多余同名文件
DataSize=[];
for i_ex=1:length(DataList)
DataSize(i_ex)=DataList(i_ex).bytes;
end
ExcludeAdr=find(DataSize>1.5*mode(DataSize));  %trial数据文件大小应该一样，去掉大小不一样的文件；
DataList(ExcludeAdr)=[];
length(DataList)
%

Data_temp=[];
for k=1:length(DataList)
name_file=DataList(k).name;

load(name_file);
Data_temp(:,:,:,k)=TF;

end


  
rawData_temp=Data_temp(:,find(round(Time*1000)>=divTime(1) & round(Time*1000)<=divTime(end)),:,:).*1000000; %原数据单位是V，换算位μV


rawData{i}=rawData_temp;  
%好像有bug，HA条件下channel没法一致，这里临时使用，对齐channel数目；
if i==2
if size(rawData{1},1)~=size(rawData{2},1)
rawData{1}(ChannelFlag==-1,:,:,:)=[];
 Amp_temp1(ChannelFlag==-1,:,:,:)=[];
    SEM_temp1(ChannelFlag==-1,:,:,:)=[];
end
end
%    rawData_temp=EEG.data(:,find(round(Time*1000)>=divTime(1) & round(Time*1000)<=divTime(end)),:);
%    rawData{i}=rawData_temp;
   %     rawData_temp=rawData{i}(:,1:length(divTime),:);
   temp=mean(rawData{i}.^2,4);     % Magnitude换算为Power,仅展示
   baseline=mean(temp(:,divTime<0,:,:),2);
   ERD=(temp-baseline)./baseline*100;

%     Amp_temp1(:,:,:,i)=mean(rawData_temp,4);
 Amp_temp1(:,:,:,i)=ERD;
    SEM_temp1(:,:,:,i)=(std(rawData{i}.^2,0,4)./sqrt(size(rawData{i}.^2,4)-1))./baseline*100; %标准误
    
baselineT{1,i}=baseline;

    cd ..

end


ChanLabel=[];
for i_chan=1:length(ChanLoc_ini)
ChanLabel{1,i_chan}=ChanLoc_ini(i_chan).Name;
end

ChanLabel(ChannelFlag==-1)=[]; %去除标记坏通道的channel

% Amp_temp=smoothdata(Amp_temp1(:,:,:,[4 3 2 1]),2,"movmean",50);
% SEM=smoothdata(SEM_temp1(:,:,:,[4 3 2 1]),2,"movmean",50);

Amp_temp=Amp_temp1(:,:,:,[4 3 2 1]);
SEM=SEM_temp1(:,:,:,[4 3 2 1]);
% Amp_temp=[];
% 
% Amp_temp(:,:,1)=Amp_temp1(:,:,4);
% Amp_temp(:,:,2)=Amp_temp1(:,:,3);
% Amp_temp(:,:,3)=Amp_temp1(:,:,2);
% Amp_temp(:,:,4)=Amp_temp1(:,:,1);
% SEM=[];
% SEM(:,:,1)=SEM_temp1(:,:,4);
% SEM(:,:,2)=SEM_temp1(:,:,3);
% SEM(:,:,3)=SEM_temp1(:,:,2);
% SEM(:,:,4)=SEM_temp1(:,:,1);


LowEdge=Amp_temp-SEM;
UpEdge=Amp_temp+SEM;

%     计算p值
%     Pvalue=[];
%     for i=1:length(ChannelFlag)
%        
%         for i1=1:length(divTime)
%             temp1=[];
%             temp2=[];
%             temp3=[];
%             temp4=[];
% 
%             temp1(:,1)=rawData{1,1}(i,i1,:);  %HA
%             temp2(:,1)=rawData{1,4}(i,i1,:);  % LU
%             temp3(:,1)=rawData{1,2}(i,i1,:); % NA
%             temp4(:,1)=rawData{1,3}(i,i1,:);  %NU
% 
%             %********************* ranksum test***********************
%             [~,p1]=ttest2(temp3,temp4);
%             Pvalue(i,i1,1)=p1;           %NDiff
% 
%             [~,p2]=ttest2(temp1,temp2);
%             Pvalue(i,i1,2)=p2;         %SDiff   
% 
%         end
%     end
[~,PValue]=ttest2(rawData{1,2},rawData{1,3},'Dim',4);
pmap=PValue(:,divTime>=0 & divTime<=650,:);
%*****************************多重比较校正
StatThreshOptions.pThreshold = 0.01;
StatThreshOptions.Correction = 'fdr';
StatThreshOptions.Control    = [1 2];
[pmask1, corr_p] = bst_stat_thresh(pmap, StatThreshOptions);   % Benjamini朒ochberg 1995
                   
% FDR = mafdr(Pvalue);                                                        
%最简单的实现方式，基于Storey procedure ( introduced by Storey, 2002)，
% 适用于P值数量>1000的情况，否则原则上会崩溃。我用MATLAB测试过，会出现warning，但不会报错。严格程度较低，如果你的 ttest P值不是特别显著（0.01-0.05），可以用这个试试，或许可以过FDR校正.

% FDR=mafdr(P,'BHFDR', true);                                              
%基于linear step-up (LSU) procedure (introduced by Benjamini and Hochberg, 1995)。最常见的FDR校正方式，严格程度较高，但比
%Bonferroni校正低，适用于 ttest P值显著（<0.01）。


%************计算反应区间，画图****************
cd(OutputPath)

freqband={'theta','alpha','beta','gamma','high-gamma'};
RTepochT={};

clim_avg=[min(Amp_temp(:,divTime>=0 & divTime<=650,5,:),[],'all') 0.8*max(Amp_temp(:,...
    divTime>=0 & divTime<=650,5,:),[],'all')];


for i=1:length(ChanLabel)

 
figure

    DivIndexT1=[];
    RTepoch=[];
    for k=1:size(pmask1,3)   %对每个频段
        DivIndexT1{1,k}=strfind(pmask1(i,:,k),ones(1,DivCri));
%         DivIndexT1{1,k}=find(pmask1(i,:,k)~=0);  %感兴趣时间内不等于0；
        DivSegIndex1=find(diff(DivIndexT1{1,k})~=1);    %速度索引点做差分，找出不连续的点，切分为多段
        if isempty(DivIndexT1{1,k})
            Latency(k,i)=NaN;
            RTepochT{k,i}=[];
        else
            DivSegIndex2=[DivIndexT1{1,k}(1,1),DivIndexT1{1,k}(DivSegIndex1+1);...
                [DivIndexT1{1,k}(DivSegIndex1),DivIndexT1{1,k}(end)]+DivCri-1];%由于变量Adtemp2时间从0开始且采样率为1000（1ms对应一个数据点），所以偷懒省去换算，此处行列为每段反应起止时间；
            RTepoch=divTime(DivSegIndex2+200);
            if numel(RTepoch)==2        %bug，只有2个数时matlab自动存为行向量；
                RTepoch=RTepoch';
            end
            RTepochT{k,i}=RTepoch;      %把每个比较条件的RT阶段都存入元胞
            Latency(k,i)=RTepoch(1);
        end
        
    end


    %*******************************************  画图
    %******************************************** 画SEM-开始
freq_selected=[5];  %分析阿尔法和high-gamma;
 for i_freq=1:length(freq_selected)
%      subplot(2,2,i_freq)
    for j=1:size(Amp_temp,4)  % channelxtimexfreqxcondition
        hold on;
        LE=LowEdge(i,:,freq_selected(i_freq),j);
        HE=UpEdge(i,:,freq_selected(i_freq),j);
        xconf = [divTime divTime(end:-1:1) ] ;%构造正反向的x值，作为置信区间的横坐标值
        yconf = [LE HE(end:-1:1)];%构造y方向的上下范围，作为置信区间的纵坐标值
        p = fill(xconf,yconf,LineColor{1,j});%定义填充区间
        p.EdgeColor = LineColor{1,j};%定义区间边界的填充颜色，此处不设置
        p.LineStyle='none';
        alpha(0.35)
    end
   
    xline(0,'k--','LineWidth',1.5);
    xline(650,'k--','LineWidth',1.5);
%     ylim(clim_avg);
%     yline(0,'k--','LineWidth',1.5);
    xlim([-200 800])
%     yline(BaseAmp(i),'k--','LineWidth',1.5,'Color',[0.4 0.4 0.4]);
    %******************************************** 画反应显著区间

    for k=freq_selected(i_freq)         %几种比较条件，目前4种，ND/SD/NAb/NUb,画不同条件改这里
        if ~isempty(RTepochT{k,i})
         
            for i_rt1=1:size(RTepochT{k,i},2)
                %             v2=[RTepochT{k,i}(1,i_rt1),-80;RTepochT{k,i}(2,i_rt1),-80;RTepochT{k,i}(2,i_rt1),80;RTepochT{k,i}(1,i_rt1),80];
                %             patch('Faces',f,'Vertices',v2,'EdgeColor',[1 0.75 0.8],'FaceColor','none','LineWidth',1,'LineStyle',':');
%                 patch([RTepochT{k,i}(1,i_rt1),RTepochT{k,i}(2,i_rt1),RTepochT{k,i}(2,i_rt1),RTepochT{k,i}(1,i_rt1)],[-20 -20 150 150],0.7*[1 1 1],'FaceAlpha',.3,'EdgeColor',[1 1 1]);
                 line(RTepochT{k,i},[clim_avg(1)+1 clim_avg(1)+1],'LineWidth',4,'Color','k')
                text(mean(RTepochT{k,i}(:,1)),clim_avg(1)+3,'**','HorizontalAlignment','center','FontSize'...
                    ,15) 
            end
               text(RTepochT{k,i}(1),clim_avg(1)+15,num2str(RTepochT{k,i}(1)));
        end
    end
    %******************************************** 画反应振幅
    ptemp=[];
    for j=1:size(Amp_temp,4)
        p=plot(divTime,Amp_temp(i,:,freq_selected(i_freq),j),'LineWidth',2);
        p.Color=LineColor{1,j};
        ptemp{j}=p;
    end
%     legend([ptemp{4} ptemp{3} ptemp{2} ptemp{1}],{'HA','NA','NU','LU'},...
%         'Location','northwest','AutoUpdate','off',...
%         'FontSize',12)
% % legend({'Uaware','Aware'},'Location','northwest','AutoUpdate','off')
% legend boxoff
    hold off
    box off;

%     subtitle(freqband{freq_selected(i_freq)})
    xlabel('Time from Cue Onset (ms)');
    ylabel('Relative High-gamma Power (%)');
    ax=gca;
    ax.FontSize=18;
    ax.LineWidth=1.5;
   

%       set(gcf,'units','normalized','position',[0.25 0.25 0.5 0.5]); %调整图大小
%     saveas(gcf,ChanLabel{i},'fig');

% pause
  

 end
 
 sgtitle(ChanLabel{i})
 saveas(gcf,[ChanLabel{i},'_HG_avg4condi'],'tif');
  saveas(gcf,[ChanLabel{i},'_HG_avg4condi'],'fig');
close
% high-gamma-singletrial data
Dataindex=[2 3]; %NA NU在rawData结构体中的位置
FigName={'Aware (near-threhold)','Unaware (near-threshold)'};
for i_fig=1:2
% subplot(2,2,i_fig);
ChanNum=i;
a=squeeze(rawData{1,Dataindex(i_fig)}(ChanNum,divTime>=-200 & divTime<=800,5,:));

% a=smoothdata(a,1,'movmean',10);
baseline=baselineT{1,2}; %NA的baseline;
a=smoothdata(a,2,'movmean',10);
trialdata=((a.^2)'-baseline(ChanNum,:,5))./baseline(ChanNum,:,5)*100;
if i_fig==1
clim=prctile(trialdata,[5 95],'all')';  %其他条件与NA条件的图例标准一致
end
figure;
% hold on
c=imagesc(trialdata,clim);
colormap jet

% cb =  colorbar('northoutside');
% cb.Label.String = 'Relative HG power (%)';

xticks(1:199:1000)
xticklabels(-200:200:800)
xline(200,'--','LineWidth',3,'Color','k')
xline(850,'--','LineWidth',3,'Color','k')
set(gca,'ydir','normal')
subtitle([FigName{i_fig}]);
ylabel('Trials');
xlabel('Time from Cue Onset (ms)');
cb =  colorbar('eastoutside');
% cb.Label.String = 'Relative HG power (%)';
ax=gca;
ax.FontSize=25;
ax.LineWidth=1.5;

      saveas(gcf,[ChanLabel{i},'_HG_',FigName{i_fig}],'fig');
      saveas(gcf,[ChanLabel{i},'_HG_',FigName{i_fig}],'tif');
     close
end

% cb.Layout.Tile = 'southoutside';

%


%      pause;
%    close;
end
nametemp=name{i_sub};
RTepochT_freq=RTepochT;
save RTepochT_freq.mat RTepochT_freq ChanLabel nametemp

FigData.PValue=PValue;
FigData.AvgPower=Amp_temp;
FigData.SEM=SEM;
FigData.ChanLabel=ChanLabel;

save FigData FigData
RTepochT_freq=[];
RTepochT_freq.RTepochT=RTepochT;
RTepochT_freq.subName=nametemp;
RTepochT_freq.ChanLabel=ChanLabel;
end
end
