# Supplementary material for: The involvement of the human prefrontal cortex in the emergence of visual awareness
Source: eLife. 2024 Jan 24;12:RP89076. doi: 10.7554/eLife.89076 (PMC10945701; doi:10.7554/eLife.89076)
Supplement: Figure 4—source code 1. [file elife-89076-fig4-code1.zip › Source Code-Figure4/SpectrogramSSub.m]

function [] = SpectrogramSSub(FullName)
%UNTITLED7 此处提供此函数的摘要
%   此处提供详细说明
conditions={'NA','NU'};
WorkPath=['E:\DATA_SEEG\',FullName,'_data\电生理结果\频谱图\'];
OutputPath=['E:\DATA_SEEG\',FullName,'_data\电生理结果\频谱图_elife\'];
mkdir(OutputPath)
for i_data=1:2

Nametemp=dir([WorkPath,conditions{i_data},'*']);
Tempdata=load([WorkPath,Nametemp.name]);

    if i_data==1
        clim=prctile(Tempdata.TF,[5 95],[2 3]);
    end
    Time=Tempdata.Time;
for i_chan=1:size(Tempdata.TF,1)
   temp=squeeze(Tempdata.TF(i_chan,Time>=-0.2 & Time<=0.8,:));
imagesc(temp',clim(i_chan,:))
colormap jet
xticks(1:199:1000)
xticklabels(-200:200:800)
xline(200,'--','LineWidth',3,'Color','k')
xline(850,'--','LineWidth',3,'Color','k')
set(gca,'ydir','normal')
%         subtitle([FigName{i_fig}]);
ylabel('Frequency');
xlabel('Time from Cue Onset (ms)');
cb =  colorbar('eastoutside');
% cb.Label.String = 'Power (db)';

ax=gca;
ax.FontSize=25;
ax.LineWidth=2;

%         saveas(gcf,[ChanLabel{i_chan},'_',FigName{i_fig}],'tif');
%汇总画图
title(Tempdata.RowNames{i_chan})
saveas(gcf,[OutputPath,Tempdata.RowNames{i_chan},'_',conditions{i_data}],'tif');
saveas(gcf,[OutputPath,Tempdata.RowNames{i_chan},'_',conditions{i_data}],'fig');
end
end
end
