# Supplementary material for: The involvement of the human prefrontal cortex in the emergence of visual awareness
Source: eLife. 2024 Jan 24;12:RP89076. doi: 10.7554/eLife.89076 (PMC10945701; doi:10.7554/eLife.89076)
Supplement: Figure 4—figure supplement 1—source code 1. [file elife-89076-fig4-figsupp1-code1.zip › Source Code-Figure 4-figure supplement 1/Select_chan_PeriInsula.m]

function Cri_Chan = Select_chan_PeriInsula(DOTAnatomy1)
%UNTITLED10 此处提供此函数的摘要
%   此处提供详细说明
Atlas_DKT={};
Atlas_DKT{1}={'superiorfrontal','rostralmiddlefrontal','caudalmiddlefrontal',...
    'parsopercularis','parsorbitalis','parstriangularis','lateralorbitofrontal'...
    ,'medialorbitofrontal','precentral','paracentral','frontalpole'...
    ,'caudalanteriorcingulate','rostralanteriorcingulate'};  %
Atlas_DKT{2}={'superiorparietal','inferiorparietal','supramarginal','postcentral'...
    ,'precuneus','posteriorcingulate','isthmuscingulate'};
Atlas_DKT{3}={'superiortemporal','middletemporal','inferiortemporal','bankssts',...
    'fusiform','transversetemporal','entorhinal','temporalpole','parahippocampal','insula'};
Atlas_DKT{4}={'lateraloccipital','lingual','cuneus','pericalcarine'};
Atlas_DKT{5}={'Thalamus','Caudate','Amygdala','Hippocampus','Brainstem'};


Atlas_DKT{6}={'parsopercularis','parsorbitalis','parstriangularis','caudalmiddlefrontal','rostralmiddlefrontal'};
Atlas_DKT{6}={'parsopercularis','caudalmiddlefrontal','rostralmiddlefrontal'};

Atlas_DKT{7}={'superiorfrontal',...
    'lateralorbitofrontal'...
    ,'medialorbitofrontal','precentral','paracentral','frontalpole'...
    ,'caudalanteriorcingulate','rostralanteriorcingulate'};


ASEG={'White','Cortex'};
Frontal=Atlas_DKT{6};
DKT_ASEG=[];
for i=1:length(ASEG)
DKT_ASEG{1,i}=[ASEG{i},' L'];
DKT_ASEG{2,i}=[ASEG{i},' R'];
end

% DKT_Lobe=[];
% for i_lobe=1:length(Atlas_DKT)
%     for i=1:length(Atlas_DKT{i_lobe})
%         DKT_Lobe{1,i_lobe}{1,i}=[Atlas_DKT{i_lobe}{i},' L'];
%         DKT_Lobe{1,i_lobe}{2,i}=[Atlas_DKT{i_lobe}{i},' R'];
%         
%     end
%     DKT_Lobe{2,i_lobe}=i_lobe*ones(1,length(DKT_Lobe{1,i_lobe}));
% end


DKT_Frontal=[];
for i=1:length(Frontal)
DKT_Frontal{1,i}=[Frontal{i},' L'];
DKT_Frontal{2,i}=[Frontal{i},' R'];
end
% DKT_Frontal{1,5}='Brainstem';
%% 输入条件，筛选符合ROI条件的位点
ROI=DKT_Frontal;   % 额叶

Cri_DOT=650;      % 包括所有额叶位点；
Cri_DOT_HG=650;


Cri_Chan=[];
for i_sub=1:length(DOTAnatomy1)
    DOTAnatomy1{1,i_sub}.Properties.VariableNames(7)={'white_DKT'};
%     siteAdr_frontal=ismember(DOTAnatomy1{1,i_sub}.ASEG,ROI); 
siteAdr_frontal=ismember(DOTAnatomy1{1,i_sub}.white_DKT,ROI); %位于ROI内

% siteAdr_frontal=1;

siteAdr_roi=1;           %所有额叶位点
siteAdr_combine=find(siteAdr_frontal & siteAdr_roi) ; % 取交集&&
Cri_Chan(i_sub).roi=DOTAnatomy1{1,i_sub}.Channel(siteAdr_combine); %channel名字


% siteAdr_DOT=DOTAnatomy1{1,i_sub}.DOT<=Cri_DOT;  % DOT<350     
siteAdr_DOT=DOTAnatomy1{1,i_sub}.DOT<=Cri_DOT;  % DOT<350
siteAdr_combine=find(siteAdr_frontal & siteAdr_DOT) ; % 取交集&&
Cri_Chan(i_sub).erp=DOTAnatomy1{1,i_sub}.Channel(siteAdr_combine); %channel名字


% siteAdr_DOT=DOTAnatomy1{1,i_sub}.DOT_HG<=Cri_DOT_HG;  % DOT_HG<350
siteAdr_DOT=DOTAnatomy1{1,i_sub}.DOT_HG<=Cri_DOT_HG;  % DOT_HG<350
% siteAdr_DOT=1;  % DOT_HG<350
siteAdr_combine=find(siteAdr_frontal & siteAdr_DOT) ; % 取交集&&
Cri_Chan(i_sub).HG=DOTAnatomy1{1,i_sub}.Channel(siteAdr_combine); %channel名字

Cri_Chan(i_sub).name=DOTAnatomy1{2,i_sub}; %channel名字
Cri_Chan(i_sub).name1=DOTAnatomy1{3,i_sub}; %channel名字
end

end
