# Supplementary material for: The involvement of the human prefrontal cortex in the emergence of visual awareness
Source: eLife. 2024 Jan 24;12:RP89076. doi: 10.7554/eLife.89076 (PMC10945701; doi:10.7554/eLife.89076)
Supplement: Figure 5—source code 1. [file elife-89076-fig5-code1.zip › Source Code-Figure5/DecodingAna.m]

function perfT = DecodingAna(SimplyName,FullName,Cri_Chan)
%UNTITLED11 此处提供此函数的摘要
% DataType 1-HG power / 2-ERP data
DataName={'HG','ERP'};
perfT=[];
for i_data=1:2
DataType1=i_data;   

workpath=strcat('E:\DATA_SEEG\',FullName,'_data\电生理结果\');
cd(workpath)
mkdir('解码')
OutputPath=[workpath,'解码\'];
name={SimplyName};
 conditions={'HA','NA','NU','LU'};
divTime=-200:1299;
perf_nsub=[];

nameT=[];
for i_name=1:size(Cri_Chan,2)
nameT{1,i_name}=Cri_Chan(i_name).name1;
end
i_sub=find(ismember(nameT,SimplyName));

%   name_temp=name{i_sub};
name_temp=SimplyName;
rawData={};
for i=1:length(conditions)
condition=conditions{i};
DataFile=strcat('E:\Software\brainstorm_db\Protocol01\data\',name_temp,'\',condition,'_bipolar_2');
cd(DataFile)
chanfile=dir('Channel*.mat');
ChanLoc_ini=load(chanfile.name);
ChanLoc_ini=ChanLoc_ini.Channel;

if DataType1==1
    DataList=dir('*timefreq_morlet*');
    %对齐channel，有的file通道数不等；这里获取ChannelFlag
    if i==1
        load('data_epochs_(_1)_montage.mat');
    end
elseif DataType1==2
    DataList=dir('*data_epochs_(_*)_montage.mat');
end
%去除其他多余同名文件
DataSize=[];
for i_ex=1:length(DataList)
    DataSize(i_ex)=DataList(i_ex).bytes;
end
ExcludeAdr=find(DataSize>1.5*mode(DataSize));  %trial数据文件大小应该一样，去掉大小不一样的文件；
DataList(ExcludeAdr)=[];
length(DataList)
%


Data_temp=[];
for k=1:length(DataList)
name_file=DataList(k).name;

load(name_file);
if DataType1==1
Data_temp(:,:,:,k)=TF;
elseif  DataType1==2
Data_temp(:,:,k)=F;
end

end
rawData_temp=Data_temp(:,find(round(Time*1000)>=divTime(1) & round(Time*1000)<=divTime(end)),:,:).*1000000; %原数据单位是V，换算位μV

rawData{i}=rawData_temp;  

%好像有bug，HA条件下channel没法一致，这里临时使用，对齐channel数目；
if i==2
    if size(rawData{1},1)~=size(rawData{2},1)
        rawData{1}(ChannelFlag==-1,:,:,:)=[];
    end
end
cd ..
end

cd(OutputPath)

freqband=1:5;
freqname={'theta','α','β','γ1','γ2'};


ChanLabel=[];
for i_chan=1:length(ChanLoc_ini)
ChanLabel{1,i_chan}=ChanLoc_ini(i_chan).Name;
end

ChanLabel(ChannelFlag==-1)=[]; %去除标记坏通道的channel


 cfg = [] ; 
 cfg.classifier='lda';
%  cfg.metric='auc';
 cfg.repeat=5;
  cfg.k=10;

% cfg.preprocess = {'undersample','zscore','pca'}; %'average_samples'
cfg.preprocess = {'undersample','zscore','average_samples'}; 


 for i_freq=5
     if DataType1==1
         X=cat(3,squeeze(rawData{1,2}(:,:,freqband(i_freq),:)),squeeze(rawData{1,3}(:,:,freqband(i_freq),:))).*1000;
         nNA=size(rawData{1,2},4);
         nNU=size(rawData{1,3},4);

%          X_test=cat(3,squeeze(rawData{1,1}(:,:,freqband(i_freq),:)),squeeze(rawData{1,4}(:,:,freqband(i_freq),:))).*1000;
%          nHA=size(rawData{1,1},4);
%          nLU=size(rawData{1,4},4);

%  X_test1=cat(3,squeeze(rawData{1,1}(:,:,freqband(i_freq),:)),squeeze(rawData{1,2}(:,:,freqband(i_freq),:))).*1000;
        
     elseif DataType1==2
         X=cat(3,squeeze(rawData{1,2}),squeeze(rawData{1,3})).*1000;
         nNA=size(rawData{1,2},3);
         nNU=size(rawData{1,3},3);
         
%          X_test=cat(3,squeeze(rawData{1,1}),squeeze(rawData{1,4})).*1000;
%          nHA=size(rawData{1,1},3);
%          nLU=size(rawData{1,4},3);

     end
 %   X=cat(3,ALLEEG(1).data,ALLEEG(2).data);
%  ChanAdr=find(ismember(ChanLabel,SelectChan{i_sub}));
ChanAdr=find(ismember(ChanLabel,Cri_Chan(i_sub).roi));

 clear rawData rawData_temp
 X=X(ChanAdr,:,:);
 X=permute(X,[3 1 2]);
 clabel=[ones(nNA,1); 2*ones(nNU,1)];


%  X_test=X_test(ChanAdr,:,:);
%  X_test=permute(X_test,[3 1 2]);
%  clabel_test=[ones(nHA,1); 2*ones(nLU,1)];


%  X_test1=X_test1(ChanAdr,:,:);
%  X_test1=permute(X_test1,[3 1 2]);
%  clabel_test1=[ones(nHA,1); 2*ones(nNA,1)];
%  for i_chan=1:length(ChanAdr)

% [perf, result, testlabel]=mv_classify_across_time(cfg,X,clabel,X_test,clabel_test);
% [perf1, result1, testlabel1]=mv_classify_across_time(cfg,X,clabel,X_test1,clabel_test1);
[perf, result, testlabel]=mv_classify_across_time(cfg,X,clabel);
perfT(i_data).perf=perf;
perfT(i_data).result=result;
perfT(i_data).testlabel=testlabel;

[perf, result, testlabel]=mv_classify_timextime(cfg,X,clabel);
perfT(i_data).perf_timextime=perf;
perfT(i_data).result_timextime=result;
perfT(i_data).testlabel_timextime=testlabel;


% figure;
% mv_plot_result(result,time);
% cfg = [];
% cfg.test    = 'binomial';
% 
% stat = mv_statistics(cfg, result);
% p_cor=mafdr(stat.p,'BHFDR','true');
% stat.p=p_cor;
% stat.mask=p_cor<0.01;
% figure
% plot(time,perf)
% xlim([time(1),time(end)])
% hold on
% plot(time,stat.mask-0.4,'LineStyle','none','Marker','.');
% hold off
% ylim([0.4 0.8])


%  end
end


%% time x time画图
TTtemp1=[];
figure

TTtemp=perfT(i_data).perf_timextime;

c=imagesc(divTime,divTime,TTtemp);
colormap jet
cb=colorbar;
cb.Label.String = 'Decoding Accuracy (%)';
clim=prctile(TTtemp(divTime>=-200 & divTime>=650,divTime>=...
    -200 & divTime>=650),[5 95],'all')';
xlim([-200 800])
ylim([-200 800])
set(gca,'ydir','normal')
ylabel('Train time (ms)');
xlabel('Test time (ms)');
ax=gca;
ax.FontSize=25;
ax.LineWidth=2;
box off
xline(0,'--','LineWidth',2,'Color','k')
xline(650,'--','LineWidth',2,'Color','k')
yline(0,'--','LineWidth',2,'Color','k')
yline(650,'--','LineWidth',2,'Color','k')
title(['n=',num2str(length(Cri_Chan(i_sub).roi)),' sites']);
saveas(gcf,['Decoding_Frontal_',DataName{i_data},'_',Cri_Chan(i_sub).name1,'_timextime'],'tif');

%%  画图 Time x Decoding Accuracy

TTtemp1=[];
figure
TTtemp=perfT(i_data).perf;

plot(divTime,smoothdata(TTtemp,1,"movmean",50),'LineWidth',2)
% ylim([0.45 0.75])
xlim([-200 800])
yline(0.5,'LineStyle','--','LineWidth',2)
xlabel('Time from Cue Onset (ms)');
ylabel('Decoding Accuracy (%)');
ax=gca;
ax.FontSize=25;
ax.LineWidth=2;
box off
xline(0,'--','LineWidth',2,'Color','k')
xline(650,'--','LineWidth',2,'Color','k')
yline(0.5,'LineWidth',2,'Color',0.8*[1 1 1],'LineStyle','--');
text(400,0.505,'Chance Level','HorizontalAlignment','center');
ylim([0.99*min(TTtemp),1.01*max(TTtemp)])
title(['n=',num2str(length(Cri_Chan(i_sub).roi)),' sites']);
saveas(gcf,['Decoding_Frontal_',DataName{i_data},'_',Cri_Chan(i_sub).name1],'tif');


% a=[perf_nsub{1,1},perf_nsub{1,2},perf_nsub{1,3},perf_nsub{1,4}];
% figure
% plot(divTime,smoothdata(mean(a,2),1,"movmean",50),'LineWidth',2)
% xlim([-200 800])
% yline(0.5,'LineStyle','--','LineWidth',2)
% xlabel('Time from Cue Onset (ms)');
% ylabel('Decoding Accuracy (%)');
% ax=gca;
% ax.FontSize=15;
% ax.LineWidth=1.5;
% box off
% 
% xline(0,'--','LineWidth',2,'Color','k')
% xline(650,'--','LineWidth',2,'Color','k')
% yline(0.5,'LineWidth',2,'Color',0.8*[1 1 1],'LineStyle','--');
% text(400,0.505,'Chance Level','HorizontalAlignment','center');
%  title(['N=',num2str(length(perf_nsub))])
% 
% 
%  DecodingResult.ErpResult=perf_nsub;
% 
%  DecodingResult.ErpResult_timextime=perf_nsub;

end
save perfT perfT

end
