# Supplementary material for: The involvement of the human prefrontal cortex in the emergence of visual awareness
Source: eLife. 2024 Jan 24;12:RP89076. doi: 10.7554/eLife.89076 (PMC10945701; doi:10.7554/eLife.89076)
Supplement: Figure 6—source code 1. [file elife-89076-fig6-code1.zip]

Archive with 3 entries (3 files):
- Source Code-Figure 6-figure supplement 1/PLV_Ana.m
- Source Code-Figure 6-figure supplement 1/PLV_BST_BatchProcess.m
- Source Code-Figure 6-figure supplement 1/PLVinHGsites.m
