# Supplementary material for: The involvement of the human prefrontal cortex in the emergence of visual awareness
Source: eLife. 2024 Jan 24;12:RP89076. doi: 10.7554/eLife.89076 (PMC10945701; doi:10.7554/eLife.89076)
Supplement: Figure 6—source code 1. [file elife-89076-fig6-code1.zip › Source Code-Figure 6-figure supplement 1/PLV_BST_BatchProcess.m]

function [] = PLV_BST_BatchProcess(SimplyName)
%UNTITLED12 此处提供此函数的摘要
%   此处提供详细说明

% Script generated by Brainstorm (14-Nov-2022)
% conditions={'NA','NU'};
conditions={'NA','NU'};
% SubName={'bxz','lr','wrh','xj','zjx'};
SubName={SimplyName};
% Script generated by Brainstorm (12-Oct-2022)

% Input files
for i_sub=1:length(SubName)
    Datalist=[];
    fileTemp={};
    for i_condi=1:2
        DataPath=['E:\Software\brainstorm_db\Protocol01\data\',...
            SubName{i_sub},'\',conditions{i_condi},'_bipolar_2'];
        cd(DataPath)
        Datalist=dir('data_epochs_(_*)_montage.mat');

        DataSize=[];
        for i_ex=1:length(Datalist)
            DataSize(i_ex)=Datalist(i_ex).bytes;
        end
        ExcludeAdr=find(DataSize>1.5*mode(DataSize));  %trial数据文件大小应该一样，去掉大小不一样的文件；
        Datalist(ExcludeAdr)=[];

        FileName=[];
        for i_filename=1:length(Datalist)
            nametemp=[Datalist(i_filename).folder,'/',Datalist(i_filename).name];
            nametemp(ismember(nametemp,'\'))='/';
            FileName{i_filename}=nametemp(43:end);

        end


        % Input files

        sFiles = FileName;
        % Start a new report
        bst_report('Start', sFiles);
  
%         % Process: PLV: Phase locking value 2023.9在用，后来BST改版，用下面的
%         sFiles = bst_process('CallProcess', 'process_plv1n', sFiles, [], ...
%             'timewindow',   [-0.49, 1.299], ...
%             'dest_sensors', '', ...
%             'includebad',   0, ...
%             'freqbands',    {'theta', '1:8', 'mean'; 'alpha', '8:12', 'mean'; 'beta', '15:29', 'mean'; 'gamma1', '30:59', 'mean'; 'gamma2', '60:150', 'mean'}, ...
%             'plvmethod',    'plv', ...  % PLV: Phase locking value
%             'keeptime',     1, ...
%             'plvmeasure',   2, ...  % Magnitude
%             'outputmode',   3);  % Save average connectivity matrix (one file)

     % % Process: Phase locking value，2023.10.24计算开始使用
sFiles = bst_process('CallProcess', 'process_plv1n', sFiles, [], ...
    'timewindow',    [-0.49, 1.299], ...
    'dest_sensors',  '', ...
    'includebad',    0, ...
    'plvmethod',     'plv', ...  % Phase locking value
    'plvmeasure',    2, ...  % Magnitude
    'tfmeasure',     'hilbert', ...  % Hilbert transform
    'tfedit',        struct(...
         'Comment',         'Complex', ...
         'TimeBands',       [], ...
         'Freqs',           {{'theta', '1:8', 'mean'; 'alpha', '8:12', 'mean'; 'beta', '13:29', 'mean'; 'gamma1', '30:59', 'mean'; 'gamma2', '60:150', 'mean'}}, ...
         'ClusterFuncTime', 'none', ...
         'Measure',         'none', ...
         'Output',          'all', ...
         'RemoveEvoked',    1, ...
         'SaveKernel',      0), ...
    'timeres',       'full', ...  % Full (requires epochs)
    'avgwinlength',  1, ...
    'avgwinoverlap', 50, ...
    'outputmode',    'avg');  % across combined files/epochs


        
       %% Granger Causality
%        sFiles = bst_process('CallProcess', 'process_granger1n', sFiles, [], ...
%     'timewindow',   [0.15, 0.65], ...
%     'dest_sensors', 'SEEG', ...
%     'includebad',   0, ...
%     'removeevoked', 1, ...
%     'grangerorder', 8, ...
%     'outputmode',   3);  % Save average connectivity matrix (one file)

       %% Spectral Granger Causality
%        sFiles = bst_process('CallProcess', 'process_spgranger1n', sFiles, [], ...
%     'timewindow',   [0.15,0.65], ...
%     'dest_sensors', 'SEEG', ...
%     'includebad',   0, ...
%     'removeevoked', 1, ...
%     'grangerorder', 10, ...
%     'maxfreqres',   1, ...
%     'maxfreq',      8, ...
%     'outputmode',   3);  % Save average connectivity matrix (one file)
% 

        %% Process: Time-resolved coherence NxN [2021]
%         sFiles = bst_process('CallProcess', 'process_cohere1n_time_2021', sFiles, [], ...
%     'timewindow',    [-0.49, 1.299], ...
%     'dest_sensors',  '', ...
%     'includebad',    1, ...
%     'removeevoked',  0, ...
%     'slide_win',     0.35, ...
%     'slide_overlap', 50, ...
%     'cohmeasure',    'mscohere', ...  % Magnitude-squared Coherence|C|^2 = |Cxy|^2/(Cxx*Cyy)
%     'win_length',    0.05, ...
%     'overlap',       50, ...
%     'maxfreq',       150, ...
%     'commenttag',    '');

%% Process: Envelope Correlation NxN [2022]
% sFiles = bst_process('CallProcess', 'process_henv1n', sFiles, [], ...
%     'timewindow',   [-0.49, 1.299], ...
%     'dest_sensors', '', ...
%     'includebad',   1, ...
%     'removeevoked', 0, ...
%     'tfmeasure',    'morlet', ...  % Morlet wavelet
%     'edit',         struct(...
%          'Comment',         'Complex,3-150Hz', ...
%          'TimeBands',       [], ...
%          'Freqs',           [3, 4, 5, 6, 7, 8, 9, 10, 11, 12, 13, 14, 15, 16, 17, 18, 19, 20, 21, 22, 23, 24, 25, 26, 27, 28, 29, 30, 31, 32, 33, 34, 35, 36, 37, 38, 39, 40, 41, 42, 43, 44, 45, 46, 47, 48, 49, 50, 51, 52, 53, 54, 55, 56, 57, 58, 59, 60, 61, 62, 63, 64, 65, 66, 67, 68, 69, 70, 71, 72, 73, 74, 75, 76, 77, 78, 79, 80, 81, 82, 83, 84, 85, 86, 87, 88, 89, 90, 91, 92, 93, 94, 95, 96, 97, 98, 99, 100, 101, 102, 103, 104, 105, 106, 107, 108, 109, 110, 111, 112, 113, 114, 115, 116, 117, 118, 119, 120, 121, 122, 123, 124, 125, 126, 127, 128, 129, 130, 131, 132, 133, 134, 135, 136, 137, 138, 139, 140, 141, 142, 143, 144, 145, 146, 147, 148, 149, 150], ...
%          'MorletFc',        1, ...
%          'MorletFwhmTc',    3, ...
%          'ClusterFuncTime', 'none', ...
%          'Measure',         'none', ...
%          'Output',          'all', ...
%          'RemoveEvoked',    1, ...
%          'SaveKernel',      0), ...
%     'tfsplit',      1, ...
%     'cohmeasure',   'oenv', ...  % Envelope correlation (orthogonalized) 
%     'statdyn',      'dynamic', ...  % Dynamic
%     'win_length',   0.35, ...
%     'win_overlap',  50, ...
%     'parallel',     1, ...
%     'outputmode',   2);  % Average among output files (one file - only for trials)

%% Process: Correlation NxN
% sFiles = bst_process('CallProcess', 'process_corr1n', sFiles, [], ...
%     'timewindow',   [0, 0.65], ...
%     'dest_sensors', '', ...
%     'includebad',   1, ...
%     'scalarprod',   0, ...
%     'outputmode',   2);  % Save average connectivity matrix (one file)

%% 存结果
       fileTemp{i_condi}=sFiles;
        % Save and display report
        ReportFile = bst_report('Save', sFiles);
        bst_report('Open', ReportFile);
        % bst_report('Export', ReportFile, ExportDir);
        % bst_report('Email', ReportFile, username, to, subject, isFullReport);


    end

%% 差分两种条件
% Input files
sFiles = fileTemp{1};
sFiles2 = fileTemp{2};

% Start a new report
bst_report('Start', sFiles);

% Process: Difference: A-B
sFiles = bst_process('CallProcess', 'process_diff_ab', sFiles, sFiles2);

% Save and display report
ReportFile = bst_report('Save', sFiles);
bst_report('Open', ReportFile);

    
end


end
